# Supplementary material for: Ebola Virus–Specific Neutralizing Antibody Persists at High Levels in Survivors 2 Years After Resolution of Disease in a Sierra Leonean Cohort
Source: J Infect Dis. 2024 May 27;230(4):e929–37. doi: 10.1093/infdis/jiae155 (PMC11481455; doi:10.1093/infdis/jiae155)
Supplement: jiae155_Supplementary_Data [file jiae155_supplementary_data.zip]

Archive with 3 entries (3 files):
- EBOV IgG MS supp table 1.xlsx
- R1JID-77264_EBOV IgG Supplemental.docx
- R1_EBOV IgG MS supp table 2.xlsx
