# Supplementary material for: Ebola Virus–Specific Neutralizing Antibody Persists at High Levels in Survivors 2 Years After Resolution of Disease in a Sierra Leonean Cohort
Source: J Infect Dis. 2024 May 27;230(4):e929–37. doi: 10.1093/infdis/jiae155 (PMC11481455; doi:10.1093/infdis/jiae155)
Supplement: jiae155_Supplementary_Data [file jiae155_supplementary_data.zip › EBOV IgG MS supp table 1.xlsx]

## Sheet: GP ROC data
	Sensitivity%	95% CI	Specificity%	95% CI	Likelihood ratio
> 0.0900	100	99.0% to 100%	0.457	0.0234% to 2.54%	1
> 0.120	99.7	98.5% to 100%	0.913	0.162% to 3.27%	1.01
> 0.140	99.7	98.5% to 100%	1.37	0.373% to 3.95%	1.01
> 0.155	99.7	98.5% to 100%	1.83	0.713% to 4.60%	1.02
> 0.165	99.7	98.5% to 100%	2.28	0.979% to 5.23%	1.02
> 0.175	99.7	98.5% to 100%	3.2	1.56% to 6.45%	1.03
> 0.190	99.7	98.5% to 100%	4.11	2.18% to 7.62%	1.04
> 0.210	99.7	98.5% to 100%	4.57	2.50% to 8.20%	1.05
> 0.235	99.5	98.1% to 99.9%	4.57	2.50% to 8.20%	1.04
> 0.255	99.5	98.1% to 99.9%	5.02	2.83% to 8.77%	1.05
> 0.265	99.5	98.1% to 99.9%	5.48	3.16% to 9.33%	1.05
> 0.280	99.5	98.1% to 99.9%	6.39	3.85% to 10.4%	1.06
> 0.295	99.5	98.1% to 99.9%	7.76	4.90% to 12.1%	1.08
> 0.305	99.5	98.1% to 99.9%	8.22	5.26% to 12.6%	1.08
> 0.315	99.5	98.1% to 99.9%	9.13	5.99% to 13.7%	1.09
> 0.325	99.5	98.1% to 99.9%	10.5	7.10% to 15.3%	1.11
> 0.340	99.5	98.1% to 99.9%	11	7.48% to 15.8%	1.12
> 0.355	99.5	98.1% to 99.9%	11.9	8.23% to 16.8%	1.13
> 0.365	99.5	98.1% to 99.9%	12.8	9.00% to 17.9%	1.14
> 0.375	99.5	98.1% to 99.9%	13.2	9.38% to 18.4%	1.15
> 0.395	99.5	98.1% to 99.9%	13.7	9.77% to 18.9%	1.15
> 0.415	99.2	97.7% to 99.8%	14.2	10.2% to 19.4%	1.16
> 0.425	99.2	97.7% to 99.8%	14.6	10.5% to 19.9%	1.16
> 0.435	99.2	97.7% to 99.8%	15.1	10.9% to 20.4%	1.17
> 0.450	99.2	97.7% to 99.8%	16	11.7% to 21.4%	1.18
> 0.475	99.2	97.7% to 99.8%	16.9	12.5% to 22.4%	1.19
> 0.500	99.2	97.7% to 99.8%	17.4	12.9% to 22.9%	1.2
> 0.515	99.2	97.7% to 99.8%	18.3	13.7% to 23.9%	1.21
> 0.525	99.2	97.7% to 99.8%	19.2	14.5% to 24.9%	1.23
> 0.540	99.2	97.7% to 99.8%	19.6	14.9% to 25.4%	1.23
> 0.555	99.2	97.7% to 99.8%	20.5	15.7% to 26.4%	1.25
> 0.565	99.2	97.7% to 99.8%	21.5	16.5% to 27.4%	1.26
> 0.575	99.2	97.7% to 99.8%	22.8	17.8% to 28.8%	1.29
> 0.590	99.2	97.7% to 99.8%	23.3	18.2% to 29.3%	1.29
> 0.605	99.2	97.7% to 99.8%	25.6	20.2% to 31.7%	1.33
> 0.615	99.2	97.7% to 99.8%	26.5	21.1% to 32.7%	1.35
> 0.630	99.2	97.7% to 99.8%	27.4	21.9% to 33.7%	1.37
> 0.650	99.2	97.7% to 99.8%	28.3	22.8% to 34.6%	1.38
> 0.665	98.9	97.3% to 99.6%	29.2	23.6% to 35.6%	1.4
> 0.675	98.9	97.3% to 99.6%	30.1	24.4% to 36.5%	1.42
> 0.685	98.9	97.3% to 99.6%	30.6	24.9% to 37.0%	1.43
> 0.695	98.9	97.3% to 99.6%	31.1	25.3% to 37.5%	1.43
> 0.705	98.4	96.6% to 99.3%	31.5	25.7% to 37.9%	1.44
> 0.715	98.4	96.6% to 99.3%	32.4	26.6% to 38.9%	1.46
> 0.725	98.4	96.6% to 99.3%	33.3	27.4% to 39.8%	1.48
> 0.740	98.1	96.2% to 99.1%	33.3	27.4% to 39.8%	1.47
> 0.755	97.9	95.9% to 98.9%	33.3	27.4% to 39.8%	1.47
> 0.765	97.9	95.9% to 98.9%	34.7	28.7% to 41.2%	1.5
> 0.785	97.9	95.9% to 98.9%	35.2	29.1% to 41.7%	1.51
> 0.805	97.9	95.9% to 98.9%	35.6	29.6% to 42.2%	1.52
> 0.815	97.9	95.9% to 98.9%	36.5	30.4% to 43.1%	1.54
> 0.830	97.9	95.9% to 98.9%	37	30.9% to 43.6%	1.55
> 0.855	97.9	95.9% to 98.9%	37.4	31.3% to 44.0%	1.56
> 0.880	97.9	95.9% to 98.9%	37.9	31.7% to 44.5%	1.58
> 0.895	97.9	95.9% to 98.9%	38.8	32.6% to 45.4%	1.6
> 0.905	97.9	95.9% to 98.9%	39.3	33.0% to 45.9%	1.61
> 0.915	97.9	95.9% to 98.9%	40.2	33.9% to 46.8%	1.64
> 0.925	97.9	95.9% to 98.9%	41.1	34.8% to 47.7%	1.66
> 0.935	97.9	95.9% to 98.9%	41.6	35.2% to 48.2%	1.67
> 0.945	97.9	95.9% to 98.9%	42	35.7% to 48.6%	1.69
> 0.960	97.9	95.9% to 98.9%	42.5	36.1% to 49.1%	1.7
> 0.980	97.9	95.9% to 98.9%	42.9	36.5% to 49.5%	1.71
> 0.995	97.9	95.9% to 98.9%	43.4	37.0% to 50.0%	1.73
> 1.01	97.1	94.9% to 98.4%	44.3	37.9% to 50.9%	1.74
> 1.02	97.1	94.9% to 98.4%	45.7	39.2% to 52.3%	1.79
> 1.03	97.1	94.9% to 98.4%	46.6	40.1% to 53.2%	1.82
> 1.05	97.1	94.9% to 98.4%	47	40.5% to 53.6%	1.83
> 1.06	97.1	94.9% to 98.4%	47.5	41.0% to 54.1%	1.85
> 1.07	97.1	94.9% to 98.4%	48.4	41.9% to 55.0%	1.88
> 1.08	97.1	94.9% to 98.4%	49.8	43.2% to 56.3%	1.93
> 1.10	97.1	94.9% to 98.4%	50.2	43.7% to 56.8%	1.95
> 1.14	97.1	94.9% to 98.4%	50.7	44.1% to 57.2%	1.97
> 1.19	97.1	94.9% to 98.4%	52.1	45.5% to 58.6%	2.03
> 1.21	97.1	94.9% to 98.4%	52.5	45.9% to 59.0%	2.04
> 1.22	97.1	94.9% to 98.4%	53.4	46.8% to 59.9%	2.08
> 1.24	97.1	94.9% to 98.4%	54.3	47.7% to 60.8%	2.13
> 1.27	97.1	94.9% to 98.4%	54.8	48.2% to 61.2%	2.15
> 1.31	97.1	94.9% to 98.4%	55.3	48.6% to 61.7%	2.17
> 1.33	97.1	94.9% to 98.4%	55.7	49.1% to 62.1%	2.19
> 1.34	97.1	94.9% to 98.4%	56.2	49.5% to 62.6%	2.21
> 1.36	97.1	94.9% to 98.4%	56.6	50.0% to 63.0%	2.24
> 1.40	97.1	94.9% to 98.4%	57.5	50.9% to 63.9%	2.29
> 1.44	97.1	94.9% to 98.4%	58	51.4% to 64.3%	2.31
> 1.45	97.1	94.9% to 98.4%	58.9	52.3% to 65.2%	2.36
> 1.46	96.8	94.5% to 98.2%	59.4	52.7% to 65.7%	2.38
> 1.48	96.8	94.5% to 98.2%	59.8	53.2% to 66.1%	2.41
> 1.50	96.8	94.5% to 98.2%	60.3	53.7% to 66.5%	2.44
> 1.54	96.8	94.5% to 98.2%	60.7	54.1% to 67.0%	2.47
> 1.59	96.8	94.5% to 98.2%	61.2	54.6% to 67.4%	2.49
> 1.61	96.8	94.5% to 98.2%	61.6	55.1% to 67.8%	2.52
> 1.64	96.8	94.5% to 98.2%	62.1	55.5% to 68.3%	2.55
> 1.66	96.6	94.2% to 98.0%	63	56.4% to 69.1%	2.61
> 1.68	96.3	93.9% to 97.8%	63.5	56.9% to 69.6%	2.64
> 1.69	96.3	93.9% to 97.8%	63.9	57.4% to 70.0%	2.67
> 1.70	96.3	93.9% to 97.8%	64.4	57.8% to 70.4%	2.7
> 1.72	96.3	93.9% to 97.8%	64.8	58.3% to 70.9%	2.74
> 1.74	96	93.6% to 97.6%	64.8	58.3% to 70.9%	2.73
> 1.77	96	93.6% to 97.6%	65.3	58.8% to 71.3%	2.77
> 1.83	96	93.6% to 97.6%	65.8	59.2% to 71.7%	2.8
> 1.87	96	93.6% to 97.6%	66.2	59.7% to 72.1%	2.84
> 1.90	96	93.6% to 97.6%	66.7	60.2% to 72.6%	2.88
> 1.94	95.8	93.2% to 97.4%	66.7	60.2% to 72.6%	2.87
> 1.99	95.8	93.2% to 97.4%	67.1	60.7% to 73.0%	2.91
> 2.06	95.8	93.2% to 97.4%	68	61.6% to 73.9%	3
> 2.11	95.8	93.2% to 97.4%	68.5	62.1% to 74.3%	3.04
> 2.14	95.5	92.9% to 97.2%	68.5	62.1% to 74.3%	3.03
> 2.17	95.2	92.6% to 97.0%	68.9	62.5% to 74.7%	3.07
> 2.22	95	92.3% to 96.8%	69.9	63.5% to 75.6%	3.15
> 2.28	94.7	92.0% to 96.5%	69.9	63.5% to 75.6%	3.14
> 2.36	94.7	92.0% to 96.5%	70.3	64.0% to 76.0%	3.19
> 2.42	94.7	92.0% to 96.5%	70.8	64.4% to 76.4%	3.24
> 2.44	94.4	91.7% to 96.3%	70.8	64.4% to 76.4%	3.23
> 2.48	94.4	91.7% to 96.3%	71.2	64.9% to 76.8%	3.28
> 2.51	94.4	91.7% to 96.3%	72.1	65.9% to 77.7%	3.39
> 2.52	94.4	91.7% to 96.3%	72.6	66.3% to 78.1%	3.45
> 2.53	94.4	91.7% to 96.3%	73.1	66.8% to 78.5%	3.51
> 2.55	94.4	91.7% to 96.3%	73.5	67.3% to 78.9%	3.57
> 2.59	94.4	91.7% to 96.3%	74	67.8% to 79.3%	3.63
> 2.62	94.2	91.3% to 96.1%	74	67.8% to 79.3%	3.62
> 2.67	93.9	91.0% to 95.9%	74	67.8% to 79.3%	3.61
> 2.72	93.9	91.0% to 95.9%	74.4	68.3% to 79.8%	3.67
> 2.75	93.9	91.0% to 95.9%	75.3	69.2% to 80.6%	3.81
> 2.79	93.9	91.0% to 95.9%	75.8	69.7% to 81.0%	3.88
> 2.84	93.9	91.0% to 95.9%	76.3	70.2% to 81.4%	3.96
> 2.89	93.7	90.7% to 95.7%	76.3	70.2% to 81.4%	3.94
> 2.95	93.4	90.4% to 95.5%	76.3	70.2% to 81.4%	3.93
> 2.99	93.4	90.4% to 95.5%	76.7	70.7% to 81.8%	4.01
> 3.01	93.4	90.4% to 95.5%	77.2	71.2% to 82.2%	4.09
> 3.03	93.1	90.1% to 95.3%	77.2	71.2% to 82.2%	4.08
> 3.05	93.1	90.1% to 95.3%	77.6	71.7% to 82.6%	4.16
> 3.09	92.9	89.8% to 95.0%	77.6	71.7% to 82.6%	4.15
> 3.14	92.9	89.8% to 95.0%	78.1	72.1% to 83.1%	4.24
> 3.18	92.9	89.8% to 95.0%	78.5	72.6% to 83.5%	4.33
> 3.24	92.6	89.5% to 94.8%	79	73.1% to 83.9%	4.41
> 3.30	92.3	89.2% to 94.6%	79	73.1% to 83.9%	4.4
> 3.31	92.1	88.9% to 94.4%	79	73.1% to 83.9%	4.38
> 3.33	92.1	88.9% to 94.4%	79.5	73.6% to 84.3%	4.48
> 3.41	92.1	88.9% to 94.4%	79.9	74.1% to 84.7%	4.58
> 3.50	91.8	88.6% to 94.2%	79.9	74.1% to 84.7%	4.57
> 3.55	91.8	88.6% to 94.2%	80.4	74.6% to 85.1%	4.68
> 3.59	91.8	88.6% to 94.2%	80.8	75.1% to 85.5%	4.79
> 3.60	91.8	88.6% to 94.2%	81.3	75.6% to 85.9%	4.9
> 3.70	91.5	88.3% to 93.9%	81.3	75.6% to 85.9%	4.89
> 3.82	91.3	88.0% to 93.7%	81.3	75.6% to 85.9%	4.88
> 3.88	91.3	88.0% to 93.7%	81.7	76.1% to 86.3%	5
> 3.90	91	87.7% to 93.5%	81.7	76.1% to 86.3%	4.98
> 3.99	90.7	87.4% to 93.3%	81.7	76.1% to 86.3%	4.97
> 4.09	90.5	87.1% to 93.0%	82.2	76.6% to 86.7%	5.08
> 4.12	90.5	87.1% to 93.0%	82.6	77.1% to 87.1%	5.21
> 4.15	90.5	87.1% to 93.0%	83.1	77.6% to 87.5%	5.36
> 4.18	90.2	86.8% to 92.8%	83.6	78.1% to 87.9%	5.49
> 4.20	90.2	86.8% to 92.8%	84	78.6% to 88.3%	5.64
> 4.22	90.2	86.8% to 92.8%	84.5	79.1% to 88.7%	5.81
> 4.23	89.9	86.5% to 92.6%	84.9	79.6% to 89.1%	5.97
> 4.26	89.9	86.5% to 92.6%	85.4	80.1% to 89.5%	6.16
> 4.28	89.9	86.5% to 92.6%	85.8	80.6% to 89.8%	6.35
> 4.29	89.7	86.2% to 92.4%	85.8	80.6% to 89.8%	6.34
> 4.37	89.7	86.2% to 92.4%	86.3	81.1% to 90.2%	6.55
> 4.50	89.4	85.9% to 92.1%	86.3	81.1% to 90.2%	6.53
> 4.59	89.2	85.6% to 91.9%	86.3	81.1% to 90.2%	6.51
> 4.63	89.2	85.6% to 91.9%	86.8	81.6% to 90.6%	6.73
> 4.68	89.2	85.6% to 91.9%	87.7	82.7% to 91.4%	7.23
> 4.75	89.2	85.6% to 91.9%	88.1	83.2% to 91.8%	7.51
> 4.83	89.2	85.6% to 91.9%	88.6	83.7% to 92.1%	7.81
> 4.87	88.9	85.3% to 91.7%	88.6	83.7% to 92.1%	7.79
> 4.95	88.6	85.0% to 91.4%	88.6	83.7% to 92.1%	7.76
> 5.06	88.4	84.7% to 91.2%	88.6	83.7% to 92.1%	7.74
> 5.11	88.1	84.4% to 91.0%	88.6	83.7% to 92.1%	7.72
> 5.17	87.6	83.9% to 90.5%	88.6	83.7% to 92.1%	7.67
> 5.21	87.6	83.9% to 90.5%	89	84.2% to 92.5%	7.99
> 5.25	87.6	83.9% to 90.5%	89.5	84.7% to 92.9%	8.34
> 5.34	87.3	83.6% to 90.3%	89.5	84.7% to 92.9%	8.31
> 5.40	87	83.3% to 90.1%	89.5	84.7% to 92.9%	8.29
> 5.46	87	83.3% to 90.1%	90	85.3% to 93.3%	8.66
> 5.60	86.8	83.0% to 89.8%	90.4	85.8% to 93.6%	9.05
> 5.68	86.8	83.0% to 89.8%	90.9	86.3% to 94.0%	9.5
> 5.69	86.5	82.7% to 89.6%	90.9	86.3% to 94.0%	9.47
> 5.73	86.2	82.4% to 89.4%	90.9	86.3% to 94.0%	9.44
> 5.89	86.2	82.4% to 89.4%	91.3	86.8% to 94.4%	9.94
> 6.02	86.2	82.4% to 89.4%	91.8	87.4% to 94.7%	10.5
> 6.03	86	82.1% to 89.1%	91.8	87.4% to 94.7%	10.5
> 6.08	85.7	81.8% to 88.9%	91.8	87.4% to 94.7%	10.4
> 6.20	85.7	81.8% to 88.9%	92.2	87.9% to 95.1%	11
> 6.36	85.4	81.5% to 88.6%	92.2	87.9% to 95.1%	11
> 6.45	85.4	81.5% to 88.6%	92.7	88.5% to 95.5%	11.7
> 6.56	85.2	81.3% to 88.4%	92.7	88.5% to 95.5%	11.7
> 6.67	85.2	81.3% to 88.4%	93.2	89.0% to 95.8%	12.4
> 6.72	84.9	81.0% to 88.2%	93.2	89.0% to 95.8%	12.4
> 6.83	84.7	80.7% to 87.9%	93.2	89.0% to 95.8%	12.4
> 6.91	84.7	80.7% to 87.9%	93.6	89.6% to 96.2%	13.2
> 6.93	84.4	80.4% to 87.7%	93.6	89.6% to 96.2%	13.2
> 6.95	84.1	80.1% to 87.5%	93.6	89.6% to 96.2%	13.2
> 6.97	83.9	79.8% to 87.2%	93.6	89.6% to 96.2%	13.1
> 7.09	83.9	79.8% to 87.2%	94.1	90.1% to 96.5%	14.1
> 7.19	83.6	79.5% to 87.0%	94.1	90.1% to 96.5%	14.1
> 7.20	83.3	79.2% to 86.8%	94.1	90.1% to 96.5%	14
> 7.36	83.1	79.0% to 86.5%	94.1	90.1% to 96.5%	14
> 7.58	83.1	79.0% to 86.5%	94.5	90.7% to 96.8%	15.2
> 7.69	82.8	78.7% to 86.3%	94.5	90.7% to 96.8%	15.1
> 7.74	82.8	78.7% to 86.3%	95	91.2% to 97.2%	16.5
> 7.81	82.8	78.7% to 86.3%	95.4	91.8% to 97.5%	18.1
> 7.90	82.5	78.4% to 86.0%	95.4	91.8% to 97.5%	18.1
> 7.99	82.3	78.1% to 85.8%	95.4	91.8% to 97.5%	18
> 8.08	82	77.8% to 85.6%	95.4	91.8% to 97.5%	18
> 8.19	82	77.8% to 85.6%	95.9	92.4% to 97.8%	20
> 8.29	82	77.8% to 85.6%	96.3	93.0% to 98.1%	22.5
> 8.36	82	77.8% to 85.6%	96.8	93.6% to 98.4%	25.7
> 8.42	81.7	77.5% to 85.3%	96.8	93.6% to 98.4%	25.6
> 8.59	81.5	77.3% to 85.1%	96.8	93.6% to 98.4%	25.5
> 8.76	81.2	77.0% to 84.8%	96.8	93.6% to 98.4%	25.4
> 8.83	81	76.7% to 84.6%	96.8	93.6% to 98.4%	25.3
> 8.92	80.7	76.4% to 84.4%	96.8	93.6% to 98.4%	25.2
> 8.96	80.7	76.4% to 84.4%	97.3	94.2% to 98.7%	29.5
> 8.98	80.4	76.1% to 84.1%	97.3	94.2% to 98.7%	29.4
> 9.01	80.2	75.8% to 83.9%	97.3	94.2% to 98.7%	29.3
> 9.14	79.9	75.6% to 83.6%	97.3	94.2% to 98.7%	29.2
> 9.27	79.9	75.6% to 83.6%	97.7	94.8% to 99.0%	35
> 9.33	79.6	75.3% to 83.4%	97.7	94.8% to 99.0%	34.9
> 9.43	79.4	75.0% to 83.1%	97.7	94.8% to 99.0%	34.8
> 9.51	79.4	75.0% to 83.1%	98.2	95.4% to 99.3%	43.5
> 9.57	79.1	74.7% to 82.9%	98.2	95.4% to 99.3%	43.3
> 9.58	78.8	74.4% to 82.7%	98.2	95.4% to 99.3%	43.2
> 9.59	78.8	74.4% to 82.7%	98.6	96.1% to 99.6%	57.6
> 9.60	78.8	74.4% to 82.7%	99.1	96.7% to 99.8%	86.3
> 9.62	78.6	74.2% to 82.4%	99.1	96.7% to 99.8%	86
> 9.65	78.3	73.9% to 82.2%	99.1	96.7% to 99.8%	85.7
> 9.68	78	73.6% to 81.9%	99.1	96.7% to 99.8%	85.5
> 9.71	77.8	73.3% to 81.7%	99.1	96.7% to 99.8%	85.2
> 9.74	77.5	73.0% to 81.4%	99.1	96.7% to 99.8%	84.9
> 9.88	77.2	72.8% to 81.2%	99.1	96.7% to 99.8%	84.6
> 10.0	77.2	72.8% to 81.2%	99.5	97.5% to 100%	169
> 10.1	77.2	72.8% to 81.2%	100	98.3% to 100%
> 10.2	77	72.5% to 80.9%	100	98.3% to 100%
> 10.3	76.7	72.2% to 80.7%	100	98.3% to 100%
> 10.3	76.5	71.9% to 80.5%	100	98.3% to 100%
> 10.4	76.2	71.6% to 80.2%	100	98.3% to 100%
> 10.4	75.9	71.4% to 80.0%	100	98.3% to 100%
> 10.4	75.7	71.1% to 79.7%	100	98.3% to 100%
> 10.5	75.4	70.8% to 79.5%	100	98.3% to 100%
> 10.5	75.1	70.5% to 79.2%	100	98.3% to 100%
> 10.5	74.9	70.3% to 79.0%	100	98.3% to 100%
> 10.6	74.6	70.0% to 78.7%	100	98.3% to 100%
> 10.7	74.3	69.7% to 78.5%	100	98.3% to 100%
> 10.8	74.1	69.4% to 78.2%	100	98.3% to 100%
> 10.9	73.8	69.2% to 78.0%	100	98.3% to 100%
> 11.2	73.5	68.9% to 77.7%	100	98.3% to 100%
> 11.5	73.3	68.6% to 77.5%	100	98.3% to 100%
> 11.6	73	68.3% to 77.2%	100	98.3% to 100%
> 11.6	72.8	68.1% to 77.0%	100	98.3% to 100%
> 11.8	72.5	67.8% to 76.7%	100	98.3% to 100%
> 11.9	72.2	67.5% to 76.5%	100	98.3% to 100%
> 12.0	72	67.2% to 76.2%	100	98.3% to 100%
> 12.2	71.7	67.0% to 76.0%	100	98.3% to 100%
> 12.7	71.4	66.7% to 75.7%	100	98.3% to 100%
> 13.0	71.2	66.4% to 75.5%	100	98.3% to 100%
> 13.4	70.9	66.1% to 75.3%	100	98.3% to 100%
> 13.8	70.6	65.9% to 75.0%	100	98.3% to 100%
> 13.9	70.4	65.6% to 74.8%	100	98.3% to 100%
> 14.0	70.1	65.3% to 74.5%	100	98.3% to 100%
> 14.2	69.8	65.0% to 74.2%	100	98.3% to 100%
> 14.3	69.6	64.8% to 74.0%	100	98.3% to 100%
> 14.4	69.3	64.5% to 73.7%	100	98.3% to 100%
> 14.4	69	64.2% to 73.5%	100	98.3% to 100%
> 14.8	68.8	63.9% to 73.2%	100	98.3% to 100%
> 15.4	68.5	63.7% to 73.0%	100	98.3% to 100%
> 15.7	68.3	63.4% to 72.7%	100	98.3% to 100%
> 15.9	68	63.1% to 72.5%	100	98.3% to 100%
> 15.9	67.7	62.9% to 72.2%	100	98.3% to 100%
> 16.0	67.5	62.6% to 72.0%	100	98.3% to 100%
> 16.2	67.2	62.3% to 71.7%	100	98.3% to 100%
> 16.4	66.9	62.0% to 71.5%	100	98.3% to 100%
> 16.6	66.7	61.8% to 71.2%	100	98.3% to 100%
> 16.7	66.4	61.5% to 71.0%	100	98.3% to 100%
> 16.9	66.1	61.2% to 70.7%	100	98.3% to 100%
> 17.1	65.9	61.0% to 70.5%	100	98.3% to 100%
> 17.2	65.6	60.7% to 70.2%	100	98.3% to 100%
> 17.3	65.3	60.4% to 70.0%	100	98.3% to 100%
> 17.4	65.1	60.1% to 69.7%	100	98.3% to 100%
> 17.5	64.8	59.9% to 69.5%	100	98.3% to 100%
> 17.6	64.6	59.6% to 69.2%	100	98.3% to 100%
> 17.7	64.3	59.3% to 69.0%	100	98.3% to 100%
> 17.7	64	59.1% to 68.7%	100	98.3% to 100%
> 17.9	63.8	58.8% to 68.4%	100	98.3% to 100%
> 18.1	63.5	58.5% to 68.2%	100	98.3% to 100%
> 18.2	63.2	58.3% to 67.9%	100	98.3% to 100%
> 18.3	63	58.0% to 67.7%	100	98.3% to 100%
> 18.5	62.7	57.7% to 67.4%	100	98.3% to 100%
> 18.5	62.4	57.4% to 67.2%	100	98.3% to 100%
> 18.6	62.2	57.2% to 66.9%	100	98.3% to 100%
> 18.6	61.9	56.9% to 66.7%	100	98.3% to 100%
> 18.8	61.6	56.6% to 66.4%	100	98.3% to 100%
> 18.8	61.4	56.4% to 66.1%	100	98.3% to 100%
> 18.8	61.1	56.1% to 65.9%	100	98.3% to 100%
> 19.0	60.8	55.8% to 65.6%	100	98.3% to 100%
> 19.4	60.6	55.6% to 65.4%	100	98.3% to 100%
> 19.5	60.3	55.3% to 65.1%	100	98.3% to 100%
> 19.5	60.1	55.0% to 64.9%	100	98.3% to 100%
> 19.6	59.8	54.8% to 64.6%	100	98.3% to 100%
> 19.7	59.5	54.5% to 64.4%	100	98.3% to 100%
> 19.9	59	54.0% to 63.8%	100	98.3% to 100%
> 20.0	58.7	53.7% to 63.6%	100	98.3% to 100%
> 20.3	58.5	53.4% to 63.3%	100	98.3% to 100%
> 20.5	58.2	53.2% to 63.1%	100	98.3% to 100%
> 20.6	57.9	52.9% to 62.8%	100	98.3% to 100%
> 20.9	57.7	52.6% to 62.6%	100	98.3% to 100%
> 21.0	57.4	52.4% to 62.3%	100	98.3% to 100%
> 21.1	57.1	52.1% to 62.0%	100	98.3% to 100%
> 21.2	56.9	51.8% to 61.8%	100	98.3% to 100%
> 21.5	56.6	51.6% to 61.5%	100	98.3% to 100%
> 22.3	56.3	51.3% to 61.3%	100	98.3% to 100%
> 23.0	56.1	51.0% to 61.0%	100	98.3% to 100%
> 23.1	55.8	50.8% to 60.7%	100	98.3% to 100%
> 23.2	55.6	50.5% to 60.5%	100	98.3% to 100%
> 23.4	55.3	50.3% to 60.2%	100	98.3% to 100%
> 23.4	55	50.0% to 60.0%	100	98.3% to 100%
> 23.6	54.8	49.7% to 59.7%	100	98.3% to 100%
> 23.8	54.5	49.5% to 59.4%	100	98.3% to 100%
> 24.0	54.2	49.2% to 59.2%	100	98.3% to 100%
> 24.2	54	48.9% to 58.9%	100	98.3% to 100%
> 24.3	53.7	48.7% to 58.7%	100	98.3% to 100%
> 24.5	53.4	48.4% to 58.4%	100	98.3% to 100%
> 24.6	53.2	48.1% to 58.1%	100	98.3% to 100%
> 24.6	52.9	47.9% to 57.9%	100	98.3% to 100%
> 24.7	52.6	47.6% to 57.6%	100	98.3% to 100%
> 25.0	52.4	47.3% to 57.4%	100	98.3% to 100%
> 25.4	52.1	47.1% to 57.1%	100	98.3% to 100%
> 25.5	51.9	46.8% to 56.8%	100	98.3% to 100%
> 25.7	51.6	46.6% to 56.6%	100	98.3% to 100%
> 25.8	51.3	46.3% to 56.3%	100	98.3% to 100%
> 26.0	51.1	46.0% to 56.1%	100	98.3% to 100%
> 26.2	50.8	45.8% to 55.8%	100	98.3% to 100%
> 26.3	50.5	45.5% to 55.5%	100	98.3% to 100%
> 26.4	50.3	45.2% to 55.3%	100	98.3% to 100%
> 26.6	50	45.0% to 55.0%	100	98.3% to 100%
> 26.9	49.7	44.7% to 54.8%	100	98.3% to 100%
> 27.1	49.5	44.5% to 54.5%	100	98.3% to 100%
> 27.2	49.2	44.2% to 54.2%	100	98.3% to 100%
> 27.4	48.9	43.9% to 54.0%	100	98.3% to 100%
> 27.5	48.7	43.7% to 53.7%	100	98.3% to 100%
> 27.7	48.4	43.4% to 53.4%	100	98.3% to 100%
> 27.8	48.1	43.2% to 53.2%	100	98.3% to 100%
> 28.1	47.9	42.9% to 52.9%	100	98.3% to 100%
> 28.5	47.6	42.6% to 52.7%	100	98.3% to 100%
> 28.6	47.4	42.4% to 52.4%	100	98.3% to 100%
> 28.8	47.1	42.1% to 52.1%	100	98.3% to 100%
> 28.9	46.8	41.9% to 51.9%	100	98.3% to 100%
> 29.0	46.6	41.6% to 51.6%	100	98.3% to 100%
> 29.1	46.3	41.3% to 51.3%	100	98.3% to 100%
> 29.6	46	41.1% to 51.1%	100	98.3% to 100%
> 30.1	45.8	40.8% to 50.8%	100	98.3% to 100%
> 30.5	45.5	40.6% to 50.5%	100	98.3% to 100%
> 30.7	45.2	40.3% to 50.3%	100	98.3% to 100%
> 30.8	45	40.0% to 50.0%	100	98.3% to 100%
> 31.0	44.7	39.8% to 49.7%	100	98.3% to 100%
> 31.2	44.4	39.5% to 49.5%	100	98.3% to 100%
> 31.3	44.2	39.3% to 49.2%	100	98.3% to 100%
> 31.3	43.9	39.0% to 49.0%	100	98.3% to 100%
> 31.4	43.7	38.7% to 48.7%	100	98.3% to 100%
> 31.7	43.4	38.5% to 48.4%	100	98.3% to 100%
> 31.9	43.1	38.2% to 48.2%	100	98.3% to 100%
> 32.0	42.9	38.0% to 47.9%	100	98.3% to 100%
> 32.1	42.6	37.7% to 47.6%	100	98.3% to 100%
> 32.1	42.3	37.4% to 47.4%	100	98.3% to 100%
> 32.1	42.1	37.2% to 47.1%	100	98.3% to 100%
> 32.2	41.8	36.9% to 46.8%	100	98.3% to 100%
> 32.4	41.5	36.7% to 46.6%	100	98.3% to 100%
> 32.7	41.3	36.4% to 46.3%	100	98.3% to 100%
> 33.0	41	36.2% to 46.0%	100	98.3% to 100%
> 33.1	40.7	35.9% to 45.8%	100	98.3% to 100%
> 33.3	40.5	35.6% to 45.5%	100	98.3% to 100%
> 33.6	40.2	35.4% to 45.2%	100	98.3% to 100%
> 33.9	39.9	35.1% to 45.0%	100	98.3% to 100%
> 33.9	39.4	34.6% to 44.4%	100	98.3% to 100%
> 33.9	39.2	34.4% to 44.2%	100	98.3% to 100%
> 33.9	38.9	34.1% to 43.9%	100	98.3% to 100%
> 34.0	38.6	33.9% to 43.6%	100	98.3% to 100%
> 34.7	38.4	33.6% to 43.4%	100	98.3% to 100%
> 35.3	38.1	33.3% to 43.1%	100	98.3% to 100%
> 35.3	37.8	33.1% to 42.8%	100	98.3% to 100%
> 35.5	37.6	32.8% to 42.6%	100	98.3% to 100%
> 35.7	37.3	32.6% to 42.3%	100	98.3% to 100%
> 35.9	37	32.3% to 42.0%	100	98.3% to 100%
> 36.3	36.8	32.1% to 41.7%	100	98.3% to 100%
> 36.5	36.5	31.8% to 41.5%	100	98.3% to 100%
> 37.3	36.2	31.6% to 41.2%	100	98.3% to 100%
> 38.2	36	31.3% to 40.9%	100	98.3% to 100%
> 38.5	35.7	31.0% to 40.7%	100	98.3% to 100%
> 38.8	35.4	30.8% to 40.4%	100	98.3% to 100%
> 39.0	35.2	30.5% to 40.1%	100	98.3% to 100%
> 39.2	34.9	30.3% to 39.9%	100	98.3% to 100%
> 39.4	34.7	30.0% to 39.6%	100	98.3% to 100%
> 40.1	34.4	29.8% to 39.3%	100	98.3% to 100%
> 40.7	34.1	29.5% to 39.0%	100	98.3% to 100%
> 40.9	33.9	29.3% to 38.8%	100	98.3% to 100%
> 41.2	33.6	29.0% to 38.5%	100	98.3% to 100%
> 41.4	33.3	28.8% to 38.2%	100	98.3% to 100%
> 41.8	33.1	28.5% to 38.0%	100	98.3% to 100%
> 42.3	32.8	28.3% to 37.7%	100	98.3% to 100%
> 42.4	32.5	28.0% to 37.4%	100	98.3% to 100%
> 42.8	32.3	27.8% to 37.1%	100	98.3% to 100%
> 43.3	32	27.5% to 36.9%	100	98.3% to 100%
> 43.5	31.7	27.3% to 36.6%	100	98.3% to 100%
> 43.7	31.5	27.0% to 36.3%	100	98.3% to 100%
> 43.8	31.2	26.8% to 36.1%	100	98.3% to 100%
> 43.9	31	26.5% to 35.8%	100	98.3% to 100%
> 44.2	30.7	26.3% to 35.5%	100	98.3% to 100%
> 44.5	30.4	26.0% to 35.2%	100	98.3% to 100%
> 44.9	30.2	25.8% to 35.0%	100	98.3% to 100%
> 45.4	29.9	25.5% to 34.7%	100	98.3% to 100%
> 45.7	29.6	25.2% to 34.4%	100	98.3% to 100%
> 46.0	29.4	25.0% to 34.1%	100	98.3% to 100%
> 46.2	29.1	24.7% to 33.9%	100	98.3% to 100%
> 46.4	28.8	24.5% to 33.6%	100	98.3% to 100%
> 46.5	28.6	24.3% to 33.3%	100	98.3% to 100%
> 46.7	28.3	24.0% to 33.0%	100	98.3% to 100%
> 46.9	28	23.8% to 32.8%	100	98.3% to 100%
> 46.9	27.8	23.5% to 32.5%	100	98.3% to 100%
> 47.0	27.5	23.3% to 32.2%	100	98.3% to 100%
> 47.1	27.2	23.0% to 31.9%	100	98.3% to 100%
> 47.2	27	22.8% to 31.7%	100	98.3% to 100%
> 47.2	26.7	22.5% to 31.4%	100	98.3% to 100%
> 47.3	26.5	22.3% to 31.1%	100	98.3% to 100%
> 47.4	26.2	22.0% to 30.8%	100	98.3% to 100%
> 47.5	25.9	21.8% to 30.6%	100	98.3% to 100%
> 47.6	25.4	21.3% to 30.0%	100	98.3% to 100%
> 47.8	25.1	21.0% to 29.7%	100	98.3% to 100%
> 48.1	24.9	20.8% to 29.5%	100	98.3% to 100%
> 48.4	24.6	20.5% to 29.2%	100	98.3% to 100%
> 48.8	24.3	20.3% to 28.9%	100	98.3% to 100%
> 48.8	24.1	20.0% to 28.6%	100	98.3% to 100%
> 49.0	23.8	19.8% to 28.4%	100	98.3% to 100%
> 49.4	23.5	19.5% to 28.1%	100	98.3% to 100%
> 49.7	23.3	19.3% to 27.8%	100	98.3% to 100%
> 49.9	23	19.1% to 27.5%	100	98.3% to 100%
> 50.2	22.8	18.8% to 27.2%	100	98.3% to 100%
> 50.7	22.5	18.6% to 27.0%	100	98.3% to 100%
> 51.1	22.2	18.3% to 26.7%	100	98.3% to 100%
> 51.1	22	18.1% to 26.4%	100	98.3% to 100%
> 51.3	21.7	17.8% to 26.1%	100	98.3% to 100%
> 51.5	21.4	17.6% to 25.8%	100	98.3% to 100%
> 51.5	21.2	17.3% to 25.6%	100	98.3% to 100%
> 51.9	20.9	17.1% to 25.3%	100	98.3% to 100%
> 52.2	20.4	16.6% to 24.7%	100	98.3% to 100%
> 52.4	20.1	16.4% to 24.4%	100	98.3% to 100%
> 52.7	19.8	16.1% to 24.2%	100	98.3% to 100%
> 52.8	19.6	15.9% to 23.9%	100	98.3% to 100%
> 53.0	19.3	15.6% to 23.6%	100	98.3% to 100%
> 53.6	19	15.4% to 23.3%	100	98.3% to 100%
> 54.2	18.8	15.2% to 23.0%	100	98.3% to 100%
> 54.5	18.5	14.9% to 22.7%	100	98.3% to 100%
> 55.2	18.3	14.7% to 22.5%	100	98.3% to 100%
> 55.9	18	14.4% to 22.2%	100	98.3% to 100%
> 56.0	17.7	14.2% to 21.9%	100	98.3% to 100%
> 56.3	17.5	14.0% to 21.6%	100	98.3% to 100%
> 56.7	17.2	13.7% to 21.3%	100	98.3% to 100%
> 57.0	16.9	13.5% to 21.0%	100	98.3% to 100%
> 57.3	16.7	13.2% to 20.8%	100	98.3% to 100%
> 58.0	16.4	13.0% to 20.5%	100	98.3% to 100%
> 59.1	16.1	12.8% to 20.2%	100	98.3% to 100%
> 59.8	15.9	12.5% to 19.9%	100	98.3% to 100%
> 60.0	15.6	12.3% to 19.6%	100	98.3% to 100%
> 60.2	15.3	12.1% to 19.3%	100	98.3% to 100%
> 60.5	15.1	11.8% to 19.0%	100	98.3% to 100%
> 60.8	14.8	11.6% to 18.7%	100	98.3% to 100%
> 61.2	14.6	11.4% to 18.5%	100	98.3% to 100%
> 61.6	14.3	11.1% to 18.2%	100	98.3% to 100%
> 62.2	14	10.9% to 17.9%	100	98.3% to 100%
> 62.9	13.8	10.6% to 17.6%	100	98.3% to 100%
> 63.8	13.5	10.4% to 17.3%	100	98.3% to 100%
> 66.4	13.2	10.2% to 17.0%	100	98.3% to 100%
> 69.1	13	9.95% to 16.7%	100	98.3% to 100%
> 70.2	12.7	9.71% to 16.4%	100	98.3% to 100%
> 71.2	12.4	9.48% to 16.1%	100	98.3% to 100%
> 72.2	12.2	9.25% to 15.9%	100	98.3% to 100%
> 72.4	11.9	9.02% to 15.6%	100	98.3% to 100%
> 72.5	11.6	8.79% to 15.3%	100	98.3% to 100%
> 72.6	11.4	8.56% to 15.0%	100	98.3% to 100%
> 72.9	11.1	8.33% to 14.7%	100	98.3% to 100%
> 73.1	10.8	8.10% to 14.4%	100	98.3% to 100%
> 73.6	10.6	7.87% to 14.1%	100	98.3% to 100%
> 74.4	10.3	7.64% to 13.8%	100	98.3% to 100%
> 74.8	10.1	7.41% to 13.5%	100	98.3% to 100%
> 75.1	9.79	7.19% to 13.2%	100	98.3% to 100%
> 76.0	9.52	6.96% to 12.9%	100	98.3% to 100%
> 76.7	9.26	6.73% to 12.6%	100	98.3% to 100%
> 77.4	8.99	6.51% to 12.3%	100	98.3% to 100%
> 78.3	8.73	6.28% to 12.0%	100	98.3% to 100%
> 78.9	8.47	6.06% to 11.7%	100	98.3% to 100%
> 80.1	7.94	5.62% to 11.1%	100	98.3% to 100%
> 80.9	7.67	5.39% to 10.8%	100	98.3% to 100%
> 81.1	7.41	5.17% to 10.5%	100	98.3% to 100%
> 83.2	7.14	4.96% to 10.2%	100	98.3% to 100%
> 85.2	6.88	4.74% to 9.89%	100	98.3% to 100%
> 85.3	6.61	4.52% to 9.58%	100	98.3% to 100%
> 86.5	6.35	4.30% to 9.27%	100	98.3% to 100%
> 88.5	6.08	4.09% to 8.96%	100	98.3% to 100%
> 89.5	5.82	3.87% to 8.65%	100	98.3% to 100%
> 91.3	5.56	3.66% to 8.34%	100	98.3% to 100%
> 93.5	5.29	3.45% to 8.03%	100	98.3% to 100%
> 94.7	5.03	3.24% to 7.72%	100	98.3% to 100%
> 96.7	4.76	3.03% to 7.40%	100	98.3% to 100%
> 98.6	4.5	2.83% to 7.08%	100	98.3% to 100%
> 99.3	4.23	2.62% to 6.76%	100	98.3% to 100%
> 102	3.97	2.42% to 6.44%	100	98.3% to 100%
> 106	3.7	2.22% to 6.12%	100	98.3% to 100%
> 108	3.44	2.02% to 5.79%	100	98.3% to 100%
> 113	3.17	1.83% to 5.47%	100	98.3% to 100%
> 123	2.91	1.63% to 5.14%	100	98.3% to 100%
> 138	2.65	1.44% to 4.80%	100	98.3% to 100%
> 148	2.38	1.26% to 4.46%	100	98.3% to 100%
> 154	2.12	1.08% to 4.12%	100	98.3% to 100%
> 163	1.85	0.900% to 3.77%	100	98.3% to 100%
> 174	1.59	0.729% to 3.42%	100	98.3% to 100%
> 185	1.32	0.566% to 3.06%	100	98.3% to 100%
> 189	1.06	0.412% to 2.69%	100	98.3% to 100%
> 195	0.794	0.216% to 2.31%	100	98.3% to 100%
> 210	0.529	0.0940% to 1.91%	100	98.3% to 100%
> 234	0.265	0.0136% to 1.48%	100	98.3% to 100%

## Sheet: VP40 ROC data
	Sensitivity%	95% CI	Specificity%	95% CI	Likelihood ratio
> 1.02	94.1	91.2% to 96.1%	44.1	38.2% to 50.3%	1.68
> 1.06	93.8	90.8% to 95.9%	44.1	38.2% to 50.3%	1.68
> 1.08	93.8	90.8% to 95.9%	44.5	38.6% to 50.7%	1.69
> 1.12	93.6	90.5% to 95.7%	44.5	38.6% to 50.7%	1.69
> 1.16	93.6	90.5% to 95.7%	44.9	38.9% to 51.0%	1.7
> 1.18	93.6	90.5% to 95.7%	45.3	39.3% to 51.4%	1.71
> 1.20	93.6	90.5% to 95.7%	45.7	39.7% to 51.8%	1.72
> 1.22	93.6	90.5% to 95.7%	46.1	40.1% to 52.2%	1.74
> 1.23	93.3	90.2% to 95.4%	46.1	40.1% to 52.2%	1.73
> 1.24	93.3	90.2% to 95.4%	46.5	40.5% to 52.6%	1.74
> 1.26	93.3	90.2% to 95.4%	47.3	41.2% to 53.4%	1.77
> 1.28	93.3	90.2% to 95.4%	48	42.0% to 54.2%	1.8
> 1.31	93.3	90.2% to 95.4%	48.4	42.4% to 54.5%	1.81
> 1.33	93	89.9% to 95.2%	48.4	42.4% to 54.5%	1.8
> 1.34	92.7	89.5% to 95.0%	48.4	42.4% to 54.5%	1.8
> 1.35	92.7	89.5% to 95.0%	49.2	43.2% to 55.3%	1.83
> 1.39	92.7	89.5% to 95.0%	50	43.9% to 56.1%	1.85
> 1.43	92.7	89.5% to 95.0%	50.4	44.3% to 56.5%	1.87
> 1.45	92.7	89.5% to 95.0%	50.8	44.7% to 56.8%	1.88
> 1.46	92.4	89.2% to 94.8%	50.8	44.7% to 56.8%	1.88
> 1.47	92.4	89.2% to 94.8%	51.2	45.1% to 57.2%	1.89
> 1.49	92.2	88.9% to 94.5%	51.6	45.5% to 57.6%	1.9
> 1.52	92.2	88.9% to 94.5%	52.3	46.2% to 58.4%	1.93
> 1.54	92.2	88.9% to 94.5%	52.7	46.6% to 58.8%	1.95
> 1.57	92.2	88.9% to 94.5%	53.1	47.0% to 59.1%	1.97
> 1.60	91.9	88.6% to 94.3%	53.1	47.0% to 59.1%	1.96
> 1.62	91.3	87.9% to 93.8%	53.1	47.0% to 59.1%	1.95
> 1.66	91	87.6% to 93.6%	53.1	47.0% to 59.1%	1.94
> 1.69	91	87.6% to 93.6%	53.5	47.4% to 59.5%	1.96
> 1.72	91	87.6% to 93.6%	54.3	48.2% to 60.3%	1.99
> 1.77	90.8	87.3% to 93.3%	55.1	49.0% to 61.1%	2.02
> 1.80	90.8	87.3% to 93.3%	55.5	49.3% to 61.4%	2.04
> 1.82	90.8	87.3% to 93.3%	56.6	50.5% to 62.6%	2.09
> 1.83	90.8	87.3% to 93.3%	57	50.9% to 62.9%	2.11
> 1.85	90.8	87.3% to 93.3%	57.4	51.3% to 63.3%	2.13
> 1.93	90.5	87.0% to 93.1%	57.4	51.3% to 63.3%	2.12
> 2.00	90.5	87.0% to 93.1%	57.8	51.7% to 63.7%	2.14
> 2.03	90.5	87.0% to 93.1%	58.2	52.1% to 64.1%	2.16
> 2.07	90.5	87.0% to 93.1%	58.6	52.5% to 64.5%	2.19
> 2.10	90.5	87.0% to 93.1%	59	52.9% to 64.8%	2.21
> 2.11	90.5	87.0% to 93.1%	59.4	53.3% to 65.2%	2.23
> 2.12	90.2	86.7% to 92.9%	59.4	53.3% to 65.2%	2.22
> 2.14	89.9	86.4% to 92.6%	59.4	53.3% to 65.2%	2.21
> 2.15	89.6	86.0% to 92.4%	60.5	54.4% to 66.3%	2.27
> 2.17	89.4	85.7% to 92.1%	60.5	54.4% to 66.3%	2.26
> 2.19	89.1	85.4% to 91.9%	60.5	54.4% to 66.3%	2.26
> 2.21	89.1	85.4% to 91.9%	60.9	54.8% to 66.7%	2.28
> 2.25	88.8	85.1% to 91.7%	60.9	54.8% to 66.7%	2.27
> 2.29	88.8	85.1% to 91.7%	61.3	55.2% to 67.1%	2.3
> 2.31	88.5	84.8% to 91.4%	61.3	55.2% to 67.1%	2.29
> 2.34	88.5	84.8% to 91.4%	61.7	55.6% to 67.5%	2.31
> 2.37	88.2	84.5% to 91.2%	61.7	55.6% to 67.5%	2.3
> 2.41	88.2	84.5% to 91.2%	62.5	56.4% to 68.2%	2.35
> 2.44	88.2	84.5% to 91.2%	62.9	56.8% to 68.6%	2.38
> 2.47	88	84.2% to 90.9%	62.9	56.8% to 68.6%	2.37
> 2.50	87.7	83.9% to 90.7%	63.3	57.2% to 68.9%	2.39
> 2.52	87.4	83.5% to 90.4%	63.3	57.2% to 68.9%	2.38
> 2.54	87.4	83.5% to 90.4%	63.7	57.6% to 69.3%	2.41
> 2.59	87.4	83.5% to 90.4%	64.1	58.0% to 69.7%	2.43
> 2.62	87.4	83.5% to 90.4%	64.5	58.4% to 70.1%	2.46
> 2.64	87.1	83.2% to 90.2%	64.5	58.4% to 70.1%	2.45
> 2.65	87.1	83.2% to 90.2%	64.8	58.8% to 70.4%	2.48
> 2.68	87.1	83.2% to 90.2%	65.2	59.2% to 70.8%	2.51
> 2.71	87.1	83.2% to 90.2%	65.6	59.6% to 71.2%	2.53
> 2.72	87.1	83.2% to 90.2%	66	60.0% to 71.5%	2.56
> 2.74	87.1	83.2% to 90.2%	66.4	60.4% to 71.9%	2.59
> 2.77	87.1	83.2% to 90.2%	66.8	60.8% to 72.3%	2.62
> 2.80	87.1	83.2% to 90.2%	67.2	61.2% to 72.6%	2.65
> 2.84	87.1	83.2% to 90.2%	67.6	61.6% to 73.0%	2.69
> 2.91	86.8	82.9% to 90.0%	67.6	61.6% to 73.0%	2.68
> 2.98	86.6	82.6% to 89.7%	68	62.0% to 73.4%	2.7
> 3.02	86	82.0% to 89.2%	68	62.0% to 73.4%	2.68
> 3.03	86	82.0% to 89.2%	68.4	62.4% to 73.7%	2.72
> 3.06	86	82.0% to 89.2%	69.5	63.6% to 74.8%	2.82
> 3.08	85.7	81.7% to 89.0%	69.5	63.6% to 74.8%	2.81
> 3.10	85.4	81.4% to 88.7%	69.5	63.6% to 74.8%	2.8
> 3.14	85.2	81.1% to 88.5%	69.5	63.6% to 74.8%	2.79
> 3.17	84.9	80.8% to 88.2%	69.5	63.6% to 74.8%	2.79
> 3.18	84.6	80.5% to 88.0%	69.5	63.6% to 74.8%	2.78
> 3.20	84.3	80.2% to 87.7%	69.5	63.6% to 74.8%	2.77
> 3.23	84	79.9% to 87.5%	69.5	63.6% to 74.8%	2.76
> 3.25	84	79.9% to 87.5%	70.3	64.4% to 75.6%	2.83
> 3.27	83.5	79.3% to 87.0%	70.3	64.4% to 75.6%	2.81
> 3.31	83.2	79.0% to 86.7%	70.3	64.4% to 75.6%	2.8
> 3.34	82.9	78.7% to 86.5%	70.3	64.4% to 75.6%	2.79
> 3.36	82.9	78.7% to 86.5%	70.7	64.9% to 75.9%	2.83
> 3.38	82.6	78.4% to 86.2%	70.7	64.9% to 75.9%	2.82
> 3.44	82.6	78.4% to 86.2%	71.1	65.3% to 76.3%	2.86
> 3.49	82.4	78.1% to 86.0%	71.1	65.3% to 76.3%	2.85
> 3.50	82.1	77.8% to 85.7%	71.1	65.3% to 76.3%	2.84
> 3.53	81.8	77.5% to 85.5%	71.1	65.3% to 76.3%	2.83
> 3.56	81.8	77.5% to 85.5%	71.5	65.7% to 76.7%	2.87
> 3.62	81.8	77.5% to 85.5%	71.9	66.1% to 77.0%	2.91
> 3.70	81.8	77.5% to 85.5%	72.3	66.5% to 77.4%	2.95
> 3.74	81.5	77.2% to 85.2%	72.3	66.5% to 77.4%	2.94
> 3.76	81.5	77.2% to 85.2%	72.7	66.9% to 77.8%	2.98
> 3.77	81.2	76.9% to 84.9%	72.7	66.9% to 77.8%	2.97
> 3.78	81.2	76.9% to 84.9%	73	67.3% to 78.1%	3.01
> 3.81	81	76.6% to 84.7%	73	67.3% to 78.1%	3
> 3.86	81	76.6% to 84.7%	73.8	68.1% to 78.8%	3.09
> 3.89	81	76.6% to 84.7%	74.2	68.5% to 79.2%	3.14
> 3.95	80.7	76.3% to 84.4%	74.6	68.9% to 79.6%	3.18
> 4.03	80.7	76.3% to 84.4%	75	69.4% to 79.9%	3.23
> 4.08	80.7	76.3% to 84.4%	75.4	69.8% to 80.3%	3.28
> 4.14	80.4	76.0% to 84.2%	75.4	69.8% to 80.3%	3.27
> 4.18	80.4	76.0% to 84.2%	75.8	70.2% to 80.6%	3.32
> 4.21	80.4	76.0% to 84.2%	76.2	70.6% to 81.0%	3.37
> 4.25	80.4	76.0% to 84.2%	76.6	71.0% to 81.3%	3.43
> 4.29	80.4	76.0% to 84.2%	77	71.4% to 81.7%	3.49
> 4.31	79.8	75.4% to 83.7%	77	71.4% to 81.7%	3.46
> 4.33	79.8	75.4% to 83.7%	77.3	71.8% to 82.0%	3.52
> 4.39	79.6	75.1% to 83.4%	77.3	71.8% to 82.0%	3.51
> 4.46	79	74.5% to 82.9%	77.3	71.8% to 82.0%	3.49
> 4.51	78.7	74.2% to 82.6%	77.3	71.8% to 82.0%	3.47
> 4.55	78.4	73.9% to 82.4%	77.7	72.2% to 82.4%	3.52
> 4.59	78.2	73.6% to 82.1%	78.1	72.7% to 82.8%	3.57
> 4.63	77.9	73.3% to 81.9%	78.1	72.7% to 82.8%	3.56
> 4.67	77.6	73.0% to 81.6%	78.1	72.7% to 82.8%	3.55
> 4.70	77.6	73.0% to 81.6%	78.5	73.1% to 83.1%	3.61
> 4.73	77.3	72.7% to 81.4%	78.5	73.1% to 83.1%	3.6
> 4.76	77.3	72.7% to 81.4%	78.9	73.5% to 83.5%	3.67
> 4.78	77.3	72.7% to 81.4%	79.3	73.9% to 83.8%	3.73
> 4.80	77	72.4% to 81.1%	79.3	73.9% to 83.8%	3.72
> 4.83	76.8	72.1% to 80.8%	79.3	73.9% to 83.8%	3.71
> 4.86	76.5	71.8% to 80.6%	79.3	73.9% to 83.8%	3.69
> 4.87	76.5	71.8% to 80.6%	79.7	74.3% to 84.2%	3.76
> 4.89	76.2	71.5% to 80.3%	79.7	74.3% to 84.2%	3.75
> 4.92	75.9	71.2% to 80.1%	79.7	74.3% to 84.2%	3.74
> 4.95	75.6	70.9% to 79.8%	79.7	74.3% to 84.2%	3.72
> 5.01	75.6	70.9% to 79.8%	80.1	74.8% to 84.5%	3.8
> 5.07	75.6	70.9% to 79.8%	81.3	76.0% to 85.6%	4.03
> 5.08	75.4	70.6% to 79.5%	81.3	76.0% to 85.6%	4.02
> 5.11	75.4	70.6% to 79.5%	81.6	76.4% to 85.9%	4.1
> 5.14	75.1	70.3% to 79.3%	81.6	76.4% to 85.9%	4.09
> 5.16	74.8	70.0% to 79.0%	81.6	76.4% to 85.9%	4.07
> 5.18	74.2	69.5% to 78.5%	81.6	76.4% to 85.9%	4.04
> 5.22	73.9	69.2% to 78.2%	82.4	77.3% to 86.6%	4.21
> 5.26	73.7	68.9% to 78.0%	82.4	77.3% to 86.6%	4.19
> 5.30	73.7	68.9% to 78.0%	82.8	77.7% to 86.9%	4.29
> 5.35	73.4	68.6% to 77.7%	82.8	77.7% to 86.9%	4.27
> 5.37	73.1	68.3% to 77.4%	82.8	77.7% to 86.9%	4.25
> 5.39	72.8	68.0% to 77.2%	83.2	78.1% to 87.3%	4.34
> 5.44	72.5	67.7% to 76.9%	83.2	78.1% to 87.3%	4.32
> 5.47	72.3	67.4% to 76.7%	83.2	78.1% to 87.3%	4.3
> 5.49	72.3	67.4% to 76.7%	83.6	78.6% to 87.6%	4.4
> 5.52	72.3	67.4% to 76.7%	84	79.0% to 88.0%	4.51
> 5.55	72.3	67.4% to 76.7%	84.4	79.4% to 88.3%	4.63
> 5.60	72	67.1% to 76.4%	84.4	79.4% to 88.3%	4.61
> 5.66	72	67.1% to 76.4%	84.8	79.9% to 88.7%	4.73
> 5.69	72	67.1% to 76.4%	85.2	80.3% to 89.0%	4.85
> 5.71	71.7	66.8% to 76.1%	85.2	80.3% to 89.0%	4.83
> 5.77	71.4	66.5% to 75.9%	85.5	80.7% to 89.3%	4.94
> 5.83	71.1	66.2% to 75.6%	85.5	80.7% to 89.3%	4.92
> 5.86	70.9	66.0% to 75.3%	85.5	80.7% to 89.3%	4.9
> 5.87	70.9	66.0% to 75.3%	85.9	81.1% to 89.7%	5.04
> 5.89	70.6	65.7% to 75.1%	85.9	81.1% to 89.7%	5.02
> 5.91	70.3	65.4% to 74.8%	85.9	81.1% to 89.7%	5
> 5.93	70.3	65.4% to 74.8%	86.3	81.6% to 90.0%	5.14
> 5.98	70	65.1% to 74.5%	86.3	81.6% to 90.0%	5.12
> 6.05	69.7	64.8% to 74.3%	86.3	81.6% to 90.0%	5.1
> 6.09	69.5	64.5% to 74.0%	86.7	82.0% to 90.3%	5.23
> 6.13	69.2	64.2% to 73.8%	86.7	82.0% to 90.3%	5.21
> 6.17	68.9	63.9% to 73.5%	86.7	82.0% to 90.3%	5.19
> 6.18	68.6	63.6% to 73.2%	86.7	82.0% to 90.3%	5.17
> 6.20	68.3	63.3% to 73.0%	86.7	82.0% to 90.3%	5.15
> 6.26	68.1	63.1% to 72.7%	86.7	82.0% to 90.3%	5.13
> 6.33	67.8	62.8% to 72.4%	86.7	82.0% to 90.3%	5.1
> 6.34	67.5	62.5% to 72.2%	86.7	82.0% to 90.3%	5.08
> 6.35	67.2	62.2% to 71.9%	86.7	82.0% to 90.3%	5.06
> 6.38	67.2	62.2% to 71.9%	87.1	82.4% to 90.7%	5.22
> 6.41	67.2	62.2% to 71.9%	87.5	82.9% to 91.0%	5.38
> 6.45	66.9	61.9% to 71.6%	87.5	82.9% to 91.0%	5.36
> 6.49	66.7	61.6% to 71.4%	87.5	82.9% to 91.0%	5.33
> 6.52	66.7	61.6% to 71.4%	87.9	83.3% to 91.3%	5.51
> 6.56	66.7	61.6% to 71.4%	88.3	83.8% to 91.7%	5.69
> 6.61	66.4	61.3% to 71.1%	88.3	83.8% to 91.7%	5.66
> 6.73	66.1	61.0% to 70.8%	88.3	83.8% to 91.7%	5.64
> 6.84	65.8	60.8% to 70.6%	88.3	83.8% to 91.7%	5.62
> 6.88	65.8	60.8% to 70.6%	88.7	84.2% to 92.0%	5.81
> 6.92	65.5	60.5% to 70.3%	88.7	84.2% to 92.0%	5.79
> 6.94	65.3	60.2% to 70.0%	89.1	84.6% to 92.3%	5.97
> 6.96	65	59.9% to 69.8%	89.1	84.6% to 92.3%	5.94
> 7.10	65	59.9% to 69.8%	89.5	85.1% to 92.6%	6.16
> 7.24	64.1	59.0% to 68.9%	89.5	85.1% to 92.6%	6.08
> 7.28	63.9	58.8% to 68.7%	89.5	85.1% to 92.6%	6.06
> 7.32	63.6	58.5% to 68.4%	89.5	85.1% to 92.6%	6.03
> 7.37	63.3	58.2% to 68.1%	89.5	85.1% to 92.6%	6
> 7.48	63.3	58.2% to 68.1%	89.8	85.5% to 93.0%	6.23
> 7.62	63	57.9% to 67.9%	89.8	85.5% to 93.0%	6.21
> 7.70	63	57.9% to 67.9%	90.2	86.0% to 93.3%	6.45
> 7.72	62.7	57.6% to 67.6%	90.2	86.0% to 93.3%	6.43
> 7.74	62.5	57.3% to 67.3%	90.2	86.0% to 93.3%	6.4
> 7.75	62.2	57.1% to 67.1%	90.2	86.0% to 93.3%	6.37
> 7.77	62.2	57.1% to 67.1%	90.6	86.4% to 93.6%	6.63
> 7.80	61.9	56.8% to 66.8%	90.6	86.4% to 93.6%	6.6
> 7.93	61.9	56.8% to 66.8%	91	86.9% to 93.9%	6.89
> 8.07	61.6	56.5% to 66.5%	91	86.9% to 93.9%	6.86
> 8.13	61.3	56.2% to 66.2%	91	86.9% to 93.9%	6.83
> 8.27	60.8	55.6% to 65.7%	91	86.9% to 93.9%	6.77
> 8.41	60.8	55.6% to 65.7%	91.8	87.8% to 94.6%	7.41
> 8.48	60.5	55.3% to 65.4%	91.8	87.8% to 94.6%	7.38
> 8.53	60.2	55.1% to 65.2%	91.8	87.8% to 94.6%	7.34
> 8.54	59.9	54.8% to 64.9%	91.8	87.8% to 94.6%	7.31
> 8.57	59.9	54.8% to 64.9%	92.2	88.2% to 94.9%	7.67
> 8.61	59.7	54.5% to 64.6%	92.2	88.2% to 94.9%	7.64
> 8.67	59.4	54.2% to 64.4%	92.2	88.2% to 94.9%	7.6
> 8.72	59.1	53.9% to 64.1%	92.2	88.2% to 94.9%	7.57
> 8.75	58.8	53.7% to 63.8%	92.2	88.2% to 94.9%	7.53
> 8.78	58	52.8% to 63.0%	92.2	88.2% to 94.9%	7.42
> 8.84	57.7	52.5% to 62.7%	92.2	88.2% to 94.9%	7.39
> 8.90	57.4	52.2% to 62.4%	92.2	88.2% to 94.9%	7.35
> 8.98	57.1	52.0% to 62.2%	92.2	88.2% to 94.9%	7.31
> 9.03	57.1	52.0% to 62.2%	92.6	88.7% to 95.2%	7.7
> 9.06	56.9	51.7% to 61.9%	92.6	88.7% to 95.2%	7.66
> 9.10	56.9	51.7% to 61.9%	93	89.2% to 95.5%	8.09
> 9.22	56.9	51.7% to 61.9%	93.4	89.6% to 95.8%	8.56
> 9.35	56.6	51.4% to 61.6%	93.4	89.6% to 95.8%	8.52
> 9.49	56.6	51.4% to 61.6%	93.8	90.1% to 96.1%	9.05
> 9.62	56.3	51.1% to 61.4%	93.8	90.1% to 96.1%	9.01
> 9.65	56	50.8% to 61.1%	93.8	90.1% to 96.1%	8.96
> 9.74	56	50.8% to 61.1%	94.5	91.0% to 96.7%	10.2
> 9.82	55.7	50.6% to 60.8%	94.5	91.0% to 96.7%	10.2
> 9.87	55.7	50.6% to 60.8%	94.9	91.5% to 97.0%	11
> 9.95	55.5	50.3% to 60.5%	94.9	91.5% to 97.0%	10.9
> 9.99	55.2	50.0% to 60.3%	94.9	91.5% to 97.0%	10.9
> 10.0	55.2	50.0% to 60.3%	95.3	92.0% to 97.3%	11.8
> 10.1	54.9	49.7% to 60.0%	95.3	92.0% to 97.3%	11.7
> 10.2	54.6	49.4% to 59.7%	95.3	92.0% to 97.3%	11.7
> 10.3	54.3	49.2% to 59.4%	95.3	92.0% to 97.3%	11.6
> 10.4	54.1	48.9% to 59.2%	95.3	92.0% to 97.3%	11.5
> 10.5	53.8	48.6% to 58.9%	95.3	92.0% to 97.3%	11.5
> 10.5	53.8	48.6% to 58.9%	95.7	92.5% to 97.6%	12.5
> 10.6	53.5	48.3% to 58.6%	95.7	92.5% to 97.6%	12.5
> 10.6	53.2	48.0% to 58.3%	95.7	92.5% to 97.6%	12.4
> 10.8	52.9	47.8% to 58.1%	95.7	92.5% to 97.6%	12.3
> 11.0	52.9	47.8% to 58.1%	96.1	93.0% to 97.9%	13.6
> 11.1	52.7	47.5% to 57.8%	96.1	93.0% to 97.9%	13.5
> 11.2	52.4	47.2% to 57.5%	96.1	93.0% to 97.9%	13.4
> 11.3	52.1	46.9% to 57.2%	96.1	93.0% to 97.9%	13.3
> 11.4	51.8	46.6% to 57.0%	96.1	93.0% to 97.9%	13.3
> 11.4	51.5	46.4% to 56.7%	96.1	93.0% to 97.9%	13.2
> 11.4	51.3	46.1% to 56.4%	96.1	93.0% to 97.9%	13.1
> 11.5	51	45.8% to 56.1%	96.1	93.0% to 97.9%	13.1
> 11.5	50.7	45.5% to 55.9%	96.1	93.0% to 97.9%	13
> 11.5	50.4	45.3% to 55.6%	96.1	93.0% to 97.9%	12.9
> 11.5	50.1	45.0% to 55.3%	96.1	93.0% to 97.9%	12.8
> 11.6	49.9	44.7% to 55.0%	96.1	93.0% to 97.9%	12.8
> 11.7	49.6	44.4% to 54.7%	96.1	93.0% to 97.9%	12.7
> 11.9	49.3	44.1% to 54.5%	96.1	93.0% to 97.9%	12.6
> 11.9	49	43.9% to 54.2%	96.1	93.0% to 97.9%	12.5
> 11.9	48.7	43.6% to 53.9%	96.1	93.0% to 97.9%	12.5
> 12.1	48.5	43.3% to 53.6%	96.1	93.0% to 97.9%	12.4
> 12.1	48.2	43.0% to 53.4%	96.1	93.0% to 97.9%	12.3
> 12.2	48.2	43.0% to 53.4%	96.5	93.5% to 98.1%	13.7
> 12.2	47.9	42.8% to 53.1%	96.5	93.5% to 98.1%	13.6
> 12.2	47.6	42.5% to 52.8%	96.5	93.5% to 98.1%	13.5
> 12.3	47.1	41.9% to 52.2%	96.5	93.5% to 98.1%	13.4
> 12.4	46.8	41.7% to 52.0%	96.5	93.5% to 98.1%	13.3
> 12.5	46.2	41.1% to 51.4%	96.5	93.5% to 98.1%	13.1
> 12.6	45.9	40.8% to 51.1%	96.5	93.5% to 98.1%	13.1
> 12.7	45.4	40.3% to 50.6%	96.9	94.0% to 98.4%	14.5
> 12.9	45.1	40.0% to 50.3%	96.9	94.0% to 98.4%	14.4
> 13.0	44.8	39.7% to 50.0%	96.9	94.0% to 98.4%	14.3
> 13.1	44.8	39.7% to 50.0%	97.3	94.5% to 98.7%	16.4
> 13.1	44.5	39.5% to 49.7%	97.3	94.5% to 98.7%	16.3
> 13.1	44.3	39.2% to 49.4%	97.3	94.5% to 98.7%	16.2
> 13.2	44.3	39.2% to 49.4%	97.7	95.0% to 98.9%	18.9
> 13.2	44	38.9% to 49.2%	97.7	95.0% to 98.9%	18.8
> 13.2	43.7	38.6% to 48.9%	97.7	95.0% to 98.9%	18.6
> 13.3	43.4	38.4% to 48.6%	97.7	95.0% to 98.9%	18.5
> 13.4	43.1	38.1% to 48.3%	97.7	95.0% to 98.9%	18.4
> 13.6	42.9	37.8% to 48.0%	97.7	95.0% to 98.9%	18.3
> 13.7	42.6	37.6% to 47.8%	97.7	95.0% to 98.9%	18.2
> 13.8	42.3	37.3% to 47.5%	97.7	95.0% to 98.9%	18
> 13.9	42	37.0% to 47.2%	97.7	95.0% to 98.9%	17.9
> 14.0	41.7	36.7% to 46.9%	97.7	95.0% to 98.9%	17.8
> 14.1	41.5	36.5% to 46.6%	97.7	95.0% to 98.9%	17.7
> 14.2	41.2	36.2% to 46.3%	97.7	95.0% to 98.9%	17.6
> 14.2	40.9	35.9% to 46.1%	97.7	95.0% to 98.9%	17.4
> 14.3	40.6	35.6% to 45.8%	97.7	95.0% to 98.9%	17.3
> 14.4	40.3	35.4% to 45.5%	97.7	95.0% to 98.9%	17.2
> 14.4	40.1	35.1% to 45.2%	97.7	95.0% to 98.9%	17.1
> 14.6	39.8	34.8% to 44.9%	97.7	95.0% to 98.9%	17
> 14.8	39.5	34.6% to 44.7%	97.7	95.0% to 98.9%	16.9
> 14.8	39.5	34.6% to 44.7%	98	95.5% to 99.2%	20.2
> 14.9	39.2	34.3% to 44.4%	98	95.5% to 99.2%	20.1
> 14.9	38.9	34.0% to 44.1%	98	95.5% to 99.2%	19.9
> 15.0	38.7	33.8% to 43.8%	98	95.5% to 99.2%	19.8
> 15.2	38.4	33.5% to 43.5%	98	95.5% to 99.2%	19.6
> 15.2	38.1	33.2% to 43.2%	98	95.5% to 99.2%	19.5
> 15.2	37.8	32.9% to 42.9%	98	95.5% to 99.2%	19.4
> 15.3	37.5	32.7% to 42.7%	98	95.5% to 99.2%	19.2
> 15.5	37.3	32.4% to 42.4%	98	95.5% to 99.2%	19.1
> 15.6	37	32.1% to 42.1%	98	95.5% to 99.2%	18.9
> 15.6	36.7	31.9% to 41.8%	98	95.5% to 99.2%	18.8
> 15.6	36.1	31.3% to 41.2%	98	95.5% to 99.2%	18.5
> 15.7	35.9	31.1% to 41.0%	98	95.5% to 99.2%	18.4
> 15.7	35.9	31.1% to 41.0%	98.4	96.1% to 99.4%	22.9
> 15.7	35.6	30.8% to 40.7%	98.4	96.1% to 99.4%	22.8
> 15.8	35.3	30.5% to 40.4%	98.4	96.1% to 99.4%	22.6
> 16.0	35	30.2% to 40.1%	98.4	96.1% to 99.4%	22.4
> 16.0	35	30.2% to 40.1%	98.8	96.6% to 99.7%	29.9
> 16.1	34.7	30.0% to 39.8%	98.8	96.6% to 99.7%	29.6
> 16.2	34.2	29.4% to 39.2%	98.8	96.6% to 99.7%	29.2
> 16.3	34.2	29.4% to 39.2%	99.2	97.2% to 99.9%	43.7
> 16.5	33.9	29.2% to 39.0%	99.2	97.2% to 99.9%	43.4
> 16.6	33.6	28.9% to 38.7%	99.2	97.2% to 99.9%	43
> 16.6	33.3	28.6% to 38.4%	99.2	97.2% to 99.9%	42.7
> 16.8	33.1	28.4% to 38.1%	99.2	97.2% to 99.9%	42.3
> 17.0	32.8	28.1% to 37.8%	99.2	97.2% to 99.9%	41.9
> 17.0	32.5	27.8% to 37.5%	99.2	97.2% to 99.9%	41.6
> 17.1	32.2	27.6% to 37.2%	99.2	97.2% to 99.9%	41.2
> 17.1	32.2	27.6% to 37.2%	99.6	97.8% to 100%	82.5
> 17.3	31.9	27.3% to 36.9%	99.6	97.8% to 100%	81.7
> 17.4	31.7	27.0% to 36.7%	99.6	97.8% to 100%	81
> 17.5	31.4	26.8% to 36.4%	99.6	97.8% to 100%	80.3
> 17.5	31.1	26.5% to 36.1%	99.6	97.8% to 100%	79.6
> 17.6	30.8	26.2% to 35.8%	99.6	97.8% to 100%	78.9
> 17.7	30.8	26.2% to 35.8%	100	98.5% to 100%
> 17.9	30.5	26.0% to 35.5%	100	98.5% to 100%
> 18.0	30.3	25.7% to 35.2%	100	98.5% to 100%
> 18.3	30	25.5% to 34.9%	100	98.5% to 100%
> 18.5	29.7	25.2% to 34.6%	100	98.5% to 100%
> 18.6	29.4	24.9% to 34.3%	100	98.5% to 100%
> 18.7	29.1	24.7% to 34.0%	100	98.5% to 100%
> 18.8	28.9	24.4% to 33.8%	100	98.5% to 100%
> 18.9	28.6	24.1% to 33.5%	100	98.5% to 100%
> 19.0	28.3	23.9% to 33.2%	100	98.5% to 100%
> 19.1	28	23.6% to 32.9%	100	98.5% to 100%
> 19.2	27.7	23.3% to 32.6%	100	98.5% to 100%
> 19.4	27.5	23.1% to 32.3%	100	98.5% to 100%
> 19.6	27.2	22.8% to 32.0%	100	98.5% to 100%
> 19.9	26.9	22.6% to 31.7%	100	98.5% to 100%
> 20.1	26.6	22.3% to 31.4%	100	98.5% to 100%
> 20.1	26.3	22.0% to 31.1%	100	98.5% to 100%
> 20.3	26.1	21.8% to 30.8%	100	98.5% to 100%
> 20.5	25.8	21.5% to 30.5%	100	98.5% to 100%
> 20.6	25.5	21.2% to 30.3%	100	98.5% to 100%
> 20.7	25.2	21.0% to 30.0%	100	98.5% to 100%
> 20.7	24.9	20.7% to 29.7%	100	98.5% to 100%
> 20.8	24.6	20.5% to 29.4%	100	98.5% to 100%
> 20.9	24.4	20.2% to 29.1%	100	98.5% to 100%
> 21.4	24.1	19.9% to 28.8%	100	98.5% to 100%
> 21.8	23.8	19.7% to 28.5%	100	98.5% to 100%
> 22.2	23.5	19.4% to 28.2%	100	98.5% to 100%
> 22.7	23.2	19.2% to 27.9%	100	98.5% to 100%
> 22.8	23	18.9% to 27.6%	100	98.5% to 100%
> 22.9	22.7	18.6% to 27.3%	100	98.5% to 100%
> 23.0	22.4	18.4% to 27.0%	100	98.5% to 100%
> 23.0	22.1	18.1% to 26.7%	100	98.5% to 100%
> 23.2	21.8	17.9% to 26.4%	100	98.5% to 100%
> 23.5	21.6	17.6% to 26.1%	100	98.5% to 100%
> 23.7	21.3	17.4% to 25.8%	100	98.5% to 100%
> 23.9	21	17.1% to 25.5%	100	98.5% to 100%
> 24.1	20.7	16.8% to 25.2%	100	98.5% to 100%
> 24.2	20.4	16.6% to 24.9%	100	98.5% to 100%
> 24.4	20.2	16.3% to 24.6%	100	98.5% to 100%
> 24.6	19.9	16.1% to 24.3%	100	98.5% to 100%
> 24.8	19.6	15.8% to 24.0%	100	98.5% to 100%
> 24.9	19.3	15.6% to 23.7%	100	98.5% to 100%
> 25.4	19	15.3% to 23.4%	100	98.5% to 100%
> 25.9	18.8	15.1% to 23.1%	100	98.5% to 100%
> 26.2	18.5	14.8% to 22.8%	100	98.5% to 100%
> 26.4	18.2	14.5% to 22.5%	100	98.5% to 100%
> 26.6	17.9	14.3% to 22.2%	100	98.5% to 100%
> 26.7	17.6	14.0% to 21.9%	100	98.5% to 100%
> 26.9	17.4	13.8% to 21.6%	100	98.5% to 100%
> 27.1	17.1	13.5% to 21.3%	100	98.5% to 100%
> 27.3	16.8	13.3% to 21.0%	100	98.5% to 100%
> 27.6	16.5	13.0% to 20.7%	100	98.5% to 100%
> 28.0	16.2	12.8% to 20.4%	100	98.5% to 100%
> 28.1	16	12.5% to 20.1%	100	98.5% to 100%
> 28.1	15.7	12.3% to 19.8%	100	98.5% to 100%
> 28.2	15.4	12.0% to 19.5%	100	98.5% to 100%
> 28.6	15.1	11.8% to 19.2%	100	98.5% to 100%
> 29.0	14.8	11.5% to 18.9%	100	98.5% to 100%
> 29.3	14.6	11.3% to 18.6%	100	98.5% to 100%
> 29.8	14.3	11.0% to 18.3%	100	98.5% to 100%
> 30.5	13.7	10.5% to 17.7%	100	98.5% to 100%
> 30.9	13.4	10.3% to 17.4%	100	98.5% to 100%
> 31.0	13.2	10.0% to 17.1%	100	98.5% to 100%
> 31.3	12.9	9.80% to 16.8%	100	98.5% to 100%
> 31.8	12.6	9.56% to 16.5%	100	98.5% to 100%
> 32.1	12	9.07% to 15.8%	100	98.5% to 100%
> 32.7	11.8	8.82% to 15.5%	100	98.5% to 100%
> 33.5	11.5	8.58% to 15.2%	100	98.5% to 100%
> 34.2	11.2	8.34% to 14.9%	100	98.5% to 100%
> 35.0	10.9	8.09% to 14.6%	100	98.5% to 100%
> 35.4	10.6	7.85% to 14.3%	100	98.5% to 100%
> 35.5	10.4	7.61% to 14.0%	100	98.5% to 100%
> 35.6	10.1	7.37% to 13.6%	100	98.5% to 100%
> 36.0	9.8	7.13% to 13.3%	100	98.5% to 100%
> 36.7	9.52	6.90% to 13.0%	100	98.5% to 100%
> 37.0	9.24	6.66% to 12.7%	100	98.5% to 100%
> 37.5	8.96	6.42% to 12.4%	100	98.5% to 100%
> 38.5	8.68	6.18% to 12.1%	100	98.5% to 100%
> 39.4	8.4	5.95% to 11.7%	100	98.5% to 100%
> 39.8	8.12	5.72% to 11.4%	100	98.5% to 100%
> 40.1	7.84	5.48% to 11.1%	100	98.5% to 100%
> 40.6	7.56	5.25% to 10.8%	100	98.5% to 100%
> 40.9	7	4.79% to 10.1%	100	98.5% to 100%
> 41.5	6.72	4.56% to 9.81%	100	98.5% to 100%
> 41.8	6.44	4.33% to 9.48%	100	98.5% to 100%
> 42.1	6.16	4.10% to 9.15%	100	98.5% to 100%
> 42.4	5.88	3.88% to 8.82%	100	98.5% to 100%
> 43.4	5.6	3.66% to 8.49%	100	98.5% to 100%
> 44.7	5.32	3.43% to 8.16%	100	98.5% to 100%
> 45.2	5.04	3.21% to 7.83%	100	98.5% to 100%
> 45.4	4.76	2.99% to 7.49%	100	98.5% to 100%
> 46.5	4.48	2.78% to 7.16%	100	98.5% to 100%
> 47.5	4.2	2.56% to 6.82%	100	98.5% to 100%
> 48.5	3.92	2.35% to 6.47%	100	98.5% to 100%
> 49.5	3.64	2.14% to 6.13%	100	98.5% to 100%
> 50.1	3.36	1.93% to 5.78%	100	98.5% to 100%
> 50.6	3.08	1.73% to 5.43%	100	98.5% to 100%
> 51.5	2.8	1.53% to 5.08%	100	98.5% to 100%
> 52.5	2.52	1.33% to 4.72%	100	98.5% to 100%
> 52.8	2.24	1.14% to 4.36%	100	98.5% to 100%
> 53.9	1.96	0.953% to 3.99%	100	98.5% to 100%
> 54.9	1.68	0.772% to 3.62%	100	98.5% to 100%
> 58.4	1.4	0.600% to 3.24%	100	98.5% to 100%
> 63.6	1.12	0.437% to 2.85%	100	98.5% to 100%
> 65.7	0.84	0.229% to 2.44%	100	98.5% to 100%
> 70.8	0.56	0.0995% to 2.02%	100	98.5% to 100%
> 85.5	0.28	0.0144% to 1.57%	100	98.5% to 100%
