# Supplementary material for: Ebola Virus–Specific Neutralizing Antibody Persists at High Levels in Survivors 2 Years After Resolution of Disease in a Sierra Leonean Cohort
Source: J Infect Dis. 2024 May 27;230(4):e929–37. doi: 10.1093/infdis/jiae155 (PMC11481455; doi:10.1093/infdis/jiae155)
Supplement: jiae155_Supplementary_Data [file jiae155_supplementary_data.zip › R1_EBOV IgG MS supp table 2.xlsx]

## Sheet: Tab1. IgG Status Overall
		EBOV IgG+ (n=878)	EBOV IgG- (n=446)	p-value	OR	CI low	CI high
Musculoskeletal, n (%)	Joint Pain	156 (17.95)	69 (15.51)	0.4477	1.13	0.824	1.55
adjusted p-value: 0.006	Muscle Pain	100 (11.63)	45 (10.25)	0.7102	1.075	0.735	1.57
	Itchy Skin	82 (9.4)	43 (9.68)	0.8301	0.958	0.65	1.414
	Peeling Skin	13 (1.49)	8 (1.8)	0.7052	0.842	0.345	2.053
	Joint Edema/Effusions	36 (4.1)	13 (2.91)	0.3654	1.349	0.706	2.579
	Joint Tenderness	90 (10.25)	34 (7.62)	0.1729	1.334	0.881	2.02
	Decreased Range of Motion	39 (4.44)	13 (2.91)	0.2374	1.472	0.775	2.796
	Joint tender to Palpation	59 (6.72)	25 (5.61)	0.5376	1.165	0.717	1.892
Neck, n (%)	Full range of motion	841 (95.79)	434 (97.31)	0.2282	1.505	0.774	2.926
adj. p-val. 0.025	Cervical LAD	13 (1.48)	2 (0.45)	0.1277	3.196	0.717	14.256
Extremities, n (%)	Edema	23 (2.62)	11 (2.47)	0.9048	0.956	0.457	2
adj. p-val. 0.0125	Well Perfused	844 (96.13)	419 (93.95)	0.0536	0.597	0.354	1.008
	Reduced Distal Pulses	7 (0.8)	8 (1.81)	0.0925	2.41	0.865	6.716
	Lower Extremity Edema	166 (18.91)	122 (27.35)	0.0002	1.657	1.265	2.171
Skin, n (%)	Rash	40 (4.56)	22 (4.93)	0.792	0.931	0.545	1.588
Strength, mean (SD)	UER	5 (0)	5 (0)	NA	NA	NA	NA
adj. p-val. 0.0125	UEL	5.00 (0.07)	5.00 (0.05)	0.928	0.918	0.143	5.904
	LER	5 (0)	5 (0)	NA	NA	NA	NA
	LEL	4.99 (0.20)	5.00 (0.05)	0.4655	0.619	0.171	2.245
Neurologic, n (%)	Gait	11 (1.26)	4 (0.9)	0.6327	1.324	0.418	4.194
adj. p-val. 0.006	Muscle Tone	1 (0.11)	0 (0)	0.9807	<0.001	<0.001	>999.999
	Romberg	1 (0.12)	1 (0.23)	0.5967	2.117	0.132	34.038
	Heel to Shin	5 (0.57)	1 (0.23)	0.4526	2.283	0.265	19.688
	Finger to Nose	1 (0.11)	0 (0)	0.9812	>999.999	<0.001	>999.999
	Knee Pat	1 (0.11)	0 (0)	0.9808	>999.999	<0.001	>999.999
	Heel Walk	13 (1.49)	5 (1.13)	0.7215	1.209	0.426	3.433
	Toe Walk	11 (1.26)	4 (0.9)	0.7005	1.255	0.395	3.992
Psych/Neuro Symptoms, n (%)	Numbness and Tingling	55 (6.33)	20 (4.49)	0.2678	1.35	0.794	2.294
adj. p-val. 0.006	Difficulty Walking	19 (2.19)	12 (2.7)	0.4617	0.759	0.364	1.583
	Anxiety	44 (5.05)	20 (4.5)	0.7056	1.11	0.645	1.91
	Depression	51 (5.85)	23 (5.18)	0.7778	1.076	0.646	1.792
	Abnormal Behavior	42 (4.81)	15 (3.41)	0.3173	1.362	0.743	2.495
	Hallucinations	42 (4.82)	15 (3.42)	0.3188	1.36	0.743	2.488
	Difficulty Sleeping	49 (5.61)	17 (3.83)	0.2313	1.414	0.802	2.495
	Difficulty Speaking	10 (1.15)	3 (0.68)	0.4523	1.644	0.45	6.011
Cardiac, n (%)	Shortness of Breath	16 (1.83)	6 (1.35)	0.6055	1.284	0.497	3.316
adj. p-val. 0.0025	Chest Pain	73 (8.42)	49 (11.01)	0.0679	0.697	0.473	1.027
	Heart Palpitations	62 (7.13)	37 (8.31)	0.2731	0.785	0.509	1.21
	Dizziness	56 (6.48)	37 (8.33)	0.1526	0.728	0.471	1.125
	Fainting	1 (0.12)	1 (0.23)	0.5746	0.451	0.028	7.257
	Cough	59 (6.85)	37 (8.39)	0.2811	0.79	0.514	1.213
	Clear	842 (95.9)	432 (96.86)	0.447	1.277	0.68	2.399
	Wheezes	2 (0.23)	3 (0.67)	0.2443	0.344	0.057	2.073
	Crackles	23 (2.62)	11 (2.47)	0.9257	1.035	0.499	2.148
	Rhonchi	5 (0.57)	2 (0.45)	0.84	1.185	0.228	6.151
	Dullness to Percussion	0 (0)	0 (0)	NA	NA	NA	NA
	+S1	875 (99.66)	444 (99.55)	0.7573	1.327	0.22	8
	+S2	874 (99.54)	442 (99.1)	0.3502	1.942	0.482	7.819
	Regular Rate	871 (99.2)	442 (99.1)	0.7905	0.846	0.245	2.915
	Regular Rhythm	864 (98.41)	435 (97.53)	0.2036	1.684	0.754	3.76
	Abnormal Rhythm	8 (0.91)	5 (1.12)	0.6476	1.301	0.421	4.018
	Tachycardia	0 (0)	0 (0)	NA	NA	NA	NA
	Rub	0 (0)	0 (0)	NA	NA	NA	NA
	Gallop	1 (0.11)	0 (0)	0.9808	>999.999	<0.001	>999.999
	Murmur	2 (0.23)	1 (0.22)	0.9177	0.881	0.079	9.828
Constitutional Symptoms, n (%)	Fever	120 (13.75)	65 (14.64)	0.528	0.9	0.648	1.25
adj. p-val. 0.01	Extreme Fatigue	50 (5.75)	20 (4.49)	0.437	1.236	0.724	2.111
	Headache	215 (24.6)	113 (25.39)	0.7311	0.955	0.733	1.243
	Hiccups	5 (0.57)	3 (0.67)	0.8716	0.888	0.211	3.738
	Night Sweats	44 (5.03)	31 (6.98)	0.0934	0.663	0.41	1.072
Misc Symptoms, n (%)	Sore Throat	19 (2.17)	12 (2.7)	0.4628	0.759	0.364	1.584
adj. p-val. 0.0125	Weight loss	29 (3.33)	12 (2.7)	0.5743	1.216	0.614	2.41
	Hair Loss	11 (1.27)	6 (1.35)	0.836	0.899	0.329	2.456
	Increased Urination	36 (4.12)	25 (5.64)	0.1632	0.688	0.406	1.164
Gastro-intestinal, n (%)	Loss of Appetite	59 (6.77)	38 (8.58)	0.1843	0.749	0.488	1.148
adj. p-val. 0.01	Nausea and Vomitting	16 (1.84)	9 (2.04)	0.8015	0.899	0.394	2.055
	Abdominal Pain	87 (10.01)	58 (13.12)	0.0836	0.731	0.513	1.042
	Diarrhea	15 (1.72)	9 (2.04)	0.7601	0.878	0.381	2.025
	Bloody Stool	4 (0.46)	4 (0.9)	0.3174	0.491	0.122	1.98
Auditory, n (%)	Hearing Loss	31 (3.63)	12 (2.78)	0.542	1.236	0.626	2.442
adj. p-val. 0.0167	Ringing Ears	48 (5.61)	10 (2.31)	0.0188	2.309	1.149	4.642
	Fullness to Ears	33 (3.85)	12 (2.78)	0.3922	1.342	0.684	2.633
Ophthalmologic, n (%)	Dry Eyes	10 (1.17)	4 (0.93)	0.7964	1.166	0.362	3.753
adj. p-val. 0.004	Burning Eyes	31 (3.62)	13 (3.01)	0.8141	1.083	0.556	2.109
	Loss of Vision	11 (1.28)	5 (1.16)	0.973	1.019	0.35	2.965
	Blurry Vision	53 (6.18)	13 (3.01)	0.0447	1.906	1.015	3.576
	Light Sensitivity	45 (5.24)	10 (2.32)	0.0274	2.194	1.091	4.41
	Itchy Eyes	84 (9.79)	48 (11.11)	0.3058	0.82	0.561	1.199
	Tearing Eyes	63 (7.35)	31 (7.19)	0.9063	0.973	0.62	1.527
	Painful Eyes	44 (5.13)	20 (4.63)	0.9849	1.005	0.58	1.743
	Foreign Body Sensation	31 (3.62)	13 (3.01)	0.7839	1.098	0.564	2.135
	Red Eyes	33 (3.85)	23 (5.32)	0.1541	0.67	0.386	1.162
	Floaters	23 (2.7)	6 (1.39)	0.1726	1.882	0.759	4.667
	Flashes	34 (4)	15 (3.48)	0.841	1.066	0.571	1.99
Eyes, n (%)	EOMI (normal)	713 (81.21)	400 (89.69)	0.0001	1.995	1.406	2.83
adj. p-val. 0.008	PERRLA	856 (97.49)	435 (97.53)	0.9438	1.027	0.493	2.139
	Icteric	6 (0.68)	1 (0.22)	0.287	3.168	0.379	26.479
	Injected	0 (0)	0 (0)	NA	NA	NA	NA
	Photophobia	0 (0)	0 (0)	NA	NA	NA	NA
	Pallor	30 (3.42)	17 (3.81)	0.7561	0.908	0.494	1.67
Vital Signs, mean (SD)	Height	157.5 (9.80)	157.7 (9.88)	0.9012	0.999	0.984	1.014
adj. p-val. 0.005	Weight	59.52 (10.89)	59.86 (10.55)	0.3984	0.994	0.982	1.007
	BMI	24.17 (5.24)	24.21 (4.61)	0.5174	0.991	0.963	1.019
	Temperature oC	36.73 (0.57)	36.60 (0.61)	<.0001	1.508	1.236	1.838
	Heart Rate	81.13 (14.21)	81.28 (13.72)	0.7505	0.998	0.988	1.008
	Respiration Rate	19.76 (2.84)	20.37 (2.89)	0.0016	1.08	1.03	1.134
	Systolic Blood Pressure	14.8 (14.51)	116.6 (14.55)	0.0053	0.985	0.975	0.996
	Diastolic Blood Pressure	75.33 (30.02)	75.35 (11.31)	0.7704	0.999	0.994	1.004
	MAP	88.48 (21.74)	89.07 (11.28)	0.4023	0.997	0.989	1.004
	Oxygen	97.76 (1.19)	97.67 (2.09)	0.4164	1.036	0.951	1.128
General Appearance, n (%)	Well Nourished	711 (80.98)	368 (82.51)	0.4708	0.896	0.666	1.207
adj. p-val. 0.008	Alert	860 (97.95)	434 (97.31)	0.4819	0.766	0.365	1.609
	Somnolent	5 (0.57)	3 (0.67)	0.7953	1.21	0.287	5.106
	Confused	2 (0.23)	0 (0)	0.9822	>999.999	<0.001	>999.999
	Ill Appearing	16 (1.82)	11 (2.47)	0.3868	0.709	0.325	1.546
	Catchetic	1 (0.11)	0 (0)	0.9813	>999.999	<0.001	>999.999
Abdomen, n (%)	+BS	869 (98.97)	441 (98.88)	0.8516	0.9	0.299	2.707
adj. p-val. 0.004	Soft	873 (99.43)	442 (99.1)	0.5218	1.54	0.411	5.776
	Not tender	820 (93.39)	407 (91.26)	0.1346	0.723	0.472	1.106
	No masses	843 (96.01)	425 (95.29)	0.5355	0.839	0.482	1.461
	Tender	50 (5.69)	28 (6.28)	0.6061	0.881	0.545	1.425
	Epigastric	22 (2.51)	12 (2.69)	0.719	0.877	0.428	1.796
	RUQ	15 (1.71)	2 (0.45)	0.0813	3.735	0.849	16.436
	RLQ	10 (1.14)	4 (0.9)	0.7003	1.258	0.391	4.043
	LUQ	12 (1.37)	7 (1.57)	0.7698	0.869	0.339	2.226
	LLQ	7 (0.8)	4 (0.9)	0.8581	0.893	0.26	3.072
	Hepatomegaly	1 (0.12)	0 (0)	<.0001	3.358	2.417	4.667
	Splenomegaly	21 (2.59)	11 (2.76)	0.9732	0.987	0.47	2.076
PCA Group-Survivors only, n (%)	MSK/GI	35 (11.51)	7 (13.21)	0.2322	0.645	0.323	1.288
adj. p-val. 0.0167	Asymptomatic	209 (68.75)	32 (60.38)	0.9015	0.843	0.31	2.288
	Symptomatic**	59 (19.41)	14 (26.42)
Cluster, n (%)	MSK	95 (10.82)	35 (7.85)	0.1258	0.727	0.484	1.093
adj. p-val. 0.008	MSK/GI	96 (10.93)	49 (10.99)	0.8296	1.041	0.721	1.503
	Psych/Neuro	166 (18.91)	82 (18.39)	0.8582	1.028	0.761	1.388
	Cardiac/GI	223 (25.4)	143 (32.06)	0.0058	1.427	1.108	1.837
	Ophth/Auditory	146 (16.63)	71 (15.92)	0.9513	1.01	0.735	1.387
	Constitutional	291 (33.14)	164 (36.77)	0.138	1.199	0.943	1.524
*multiple logistic regression unless otherwise indicated
**comparator
***Physical exam signs are italicized

## Sheet: Tab 2. IgG Status Survivors
SURVIVORS ONLY		EBOV IgG+ (n=304)	EBOV IgG- (n=53)	p-value	OR	CI low	CI high
Musculoskeletal, n (%)	Joint Pain	116 (38.54)	25 (48.08)	0.1531	0.646	0.355	1.176
adjusted p-value: 0.006	Muscle Pain	71 (23.91)	17 (32.69)	0.1343	0.61	0.319	1.165
	Itchy Skin	49 (16.23)	11 (21.15)	0.3619	0.71	0.34	1.482
	Peeling Skin	4 (1.32)	2 (3.85)	0.2814	0.384	0.067	2.191
	Joint Edema/Effusions	28 (9.21)	10 (18.87)	0.0371	0.429	0.194	0.951
	Joint Tenderness	68 (22.37)	16 (30.19)	0.2196	0.667	0.349	1.273
	Decreased Range of Motion	33 (10.86)	7 (13.21)	0.6043	0.793	0.33	1.904
	Joint tender to Palpation	48 (15.79)	10 (18.87)	0.5692	0.803	0.377	1.709
Neck, n (%)	Full range of motion	283 (93.09)	49 (92.45)	0.8223	0.88	0.288	2.687
adj. p-val. 0.025	Cervical LAD	8 (2.63)	0 (0)	0.9833	>999.999	<0.001	>999.999
Extremities, n (%)	Edema	10 (3.29)	3 (5.66)	0.3554	0.532	0.14	2.026
adj. p-val. 0.0125	Well Perfused	293 (96.38)	48 (90.57)	0.0675	0.357	0.119	1.077
	Reduced Distal Pulses	7 (2.34)	7 (13.73)	0.0005	7.117	2.352	21.535
	Lower Extremity Edema	70 (23.03)	14 (26.42)	0.6167	1.188	0.605	2.336
Skin, n (%)	Rash	18 (5.92)	1 (1.89)	0.2455	3.344	0.436	25.648
Strength, mean (SD)	UER	5 (0)	5 (0)	NA	NA	NA	NA
adj. p-val. 0.0125	UEL	4.99 (0.12)	5 (0)	0.9913	409.486	<0.001	>999.999
	LER	5 (0)	5 (0)	NA	NA	NA	NA
	LEL	5 (0)	5 (0)	NA	NA	NA	NA
Neurologic, n (%)	Gait	8 (2.64)	1 (1.92)	0.7759	1.357	0.166	11.127
adj. p-val. 0.006	Muscle Tone	303 (100)	52 (100)	NA	NA	NA	NA
	Romberg	285 (100)	42 (100)	NA	NA	NA	NA
	Heel to Shin	5 (1.66)	0 (0)	0.9871	>999.999	<0.001	>999.999
	Finger to Nose	302 (100)	52 (100)	NA	NA	NA	NA
	Knee Pat	1 (0.33)	0 (0)	0.9912	>999.999	<0.001	>999.999
	Heel Walk	10 (3.32)	1 (1.92)	0.6338	1.659	0.207	13.315
	Toe Walk	9 (3.01)	1 (1.96)	0.715	1.477	0.182	11.996
Psych/Neuro Symptoms, n (%)	Numbness and Tingling	42 (14)	9 (16.98)	0.5588	0.79	0.358	1.743
adj. p-val. 0.006	Difficulty Walking	15 (75)	5 (9.43)	0.2029	0.501	0.173	1.451
	Anxiety	26 (8.61)	7 (13.46)	0.3005	0.623	0.255	1.525
	Depression	37 (12.25)	9 (17.31)	0.2913	0.65	0.292	1.447
	Abnormal Behavior	40 (13.2)	10 (19.23)	0.1995	0.602	0.277	1.307
	Hallucinations	32 (10.63)	9 (17.31)	0.1572	0.557	0.247	1.253
	Difficulty Sleeping	43 (14.24)	8 (15.09)	0.8601	0.929	0.408	2.112
	Difficulty Speaking	7 (2.33)	2 (3.85)	0.5254	0.595	0.12	2.958
Cardiac, n (%)	Shortness of Breath	12 (3.99)	2 (3.77)	0.9517	1.048	0.227	4.849
adj. p-val. 0.0025	Chest Pain	58 (19.4)	15 (28.3)	0.1109	0.578	0.295	1.134
	Heart Palpitations	46 (15.28)	14 (26.42)	0.0277	0.45	0.221	0.916
	Dizziness	46 (15.28)	14 (26.42)	0.0399	0.484	0.242	0.967
	Fainting	1 (0.33)	1 (1.89)	0.2089	0.166	0.01	2.731
	Cough	34 (11.37)	11 (21.15)	0.0527	0.473	0.221	1.009
	Clear	287 (94.41)	51 (96.23)	0.6063	1.484	0.331	6.66
	Wheezes	2 (0.66)	1 (1.89)	0.4452	0.387	0.034	4.434
	Crackles	12 (3.95)	1 (1.89)	0.4772	2.114	0.268	16.667
	Rhonchi	1 (0.33)	1 (1.89)	0.2557	0.197	0.012	3.249
	Dullness to Percussion	0 (0)	0 (0)	NA	NA	NA	NA
	+S1	304 (100)	53 (100)	NA	NA	NA	NA
	+S2	303 (99.67)	53 (100)	0.9911	<0.001	<0.001	>999.999
	Regular Rate	301 (99.01)	53 (100)	0.9899	>999.999	<0.001	>999.999
	Regular Rhythm	301 (99.01)	53 (100)	0.9898	<0.001	<0.001	>999.999
	Abnormal Rhythm	1 (0.33)	0 (0)	0.9913	<0.001	<0.001	>999.999
	Tachycardia	0 (0)	0 (0)	NA	NA	NA	NA
	Rub	0 (0)	0 (0)	NA	NA	NA	NA
	Gallop	0 (0)	0 (0)	NA	NA	NA	NA
	Murmur	1 (0.33)	0 (0)	0.9911	>999.999	<0.001	>999.999
Constitutional Symptoms, n (%)	Fever	81 (26.82)	18 (33.96)	0.2735	0.705	0.377	1.318
adj. p-val. 0.01	Extreme Fatigue	38 (12.58)	8 (15.09)	0.6654	0.833	0.363	1.91
	Headache	108 (35.76)	24 (45.28)	0.1722	0.661	0.364	1.198
	Hiccups	3 (0.99)	1 (1.89)	0.6126	0.553	0.056	5.479
	Night Sweats	30 (9.93)	13 (24.53)	0.0037	0.336	0.161	0.702
Misc Symptoms, n (%)	Sore Throat	13 (4.29)	2 (3.85)	0.9479	1.052	0.227	4.871
adj. p-val. 0.0125	Weight loss	18 (5.98)	1 (1.89)	0.2149	3.643	0.472	28.098
	Hair Loss	10 (3.32)	1 (1.92)	0.631	1.667	0.207	13.414
	Increased Urination	20 (6.6)	9 (17.31)	0.0088	0.316	0.134	0.748
Gastro-intestinal, n (%)	Loss of Appetite	48 (15.95)	9 (17.31)	0.7575	0.883	0.402	1.942
adj. p-val. 0.01	Nausea and Vomitting	12 (3.99)	3 (5.77)	0.5533	0.673	0.181	2.494
	Abdominal Pain	49 (16.33)	11 (21.15)	0.3437	0.7	0.334	1.465
	Diarrhea	7 (2.32)	4 (7.69)	0.0813	0.318	0.087	1.153
	Bloody Stool	3 (1)	2 (3.85)	0.1764	0.283	0.046	1.763
Auditory, n (%)	Hearing Loss	27 (9.12)	6 (11.76)	0.4978	0.721	0.28	1.857
adj. p-val. 0.0167	Ringing Ears	36 (12.08)	7 (13.73)	0.6547	0.818	0.339	1.974
	Fullness to Ears	27 (9)	6 (12)	0.4805	0.712	0.277	1.83
Ophthalmologic, n (%)	Dry Eyes	5 (1.67)	2 (3.92)	0.2821	0.399	0.075	2.13
adj. p-val. 0.004	Burning Eyes	27 (9)	8 (15.69)	0.1185	0.502	0.211	1.193
	Loss of Vision	9 (3)	3 (5.88)	0.2876	0.482	0.125	1.851
	Blurry Vision	40 (13.33)	7 (13.73)	0.8421	0.914	0.377	2.217
	Light Sensitivity	33 (11)	5 (10)	0.8468	1.103	0.407	2.988
	Itchy Eyes	67 (22.33)	19 (37.25)	0.0207	0.474	0.251	0.892
	Tearing Eyes	48 (16)	10 (19.61)	0.5017	0.771	0.361	1.648
	Painful Eyes	35 (11.67)	10 (19.61)	0.098	0.513	0.232	1.131
	Foreign Body Sensation	25 (8.33)	8 (15.69)	0.0745	0.451	0.188	1.082
	Red Eyes	22 (7.33)	8 (15.69)	0.0548	0.423	0.176	1.018
	Floaters	19 (6.38)	4 (7.84)	0.7177	0.813	0.264	2.501
	Flashes	28 (9.43)	8 (15.69)	0.1625	0.544	0.232	1.278
Eyes, n (%)	EOMI	256 (84.21)	45 (84.91)	0.9233	1.041	0.46	2.358
adj. p-val. 0.008	PERRLA	297 (97.7)	50 (94.34)	0.2013	0.404	0.101	1.622
	Icteric	3 (0.99)	0 (0)	0.9898	>999.999	<0.001	>999.999
	Injected	0 (0)	0 (0)	NA	NA	NA	NA
	Photophobia	0 (0)	0 (0)	NA	NA	NA	NA
	Pallor	25 (8.22)	10 (18.87)	0.0152	0.358	0.156	0.821
Vital Signs, mean (SD)	Height	158 (10.33)	159 (9.75)	0.8284	0.996	0.96	1.034
adj. p-val. 0.005	Weight	61.42 (11.04)	66.32 (13.03)	0.0085	0.962	0.935	0.99
	BMI	24.9 (5.85)	26.22 (5.16)	0.0877	0.954	0.904	1.007
	Temperature oC	36.63 (0.61)	36.51 (0.52)	0.1593	1.398	0.877	2.229
	Heart Rate	80.87 (13.24)	79.12 (12.69)	0.604	1.007	0.981	1.034
	Respiration Rate	20.13 (3.17)	21.46 (3.49)	0.0064	1.157	1.042	1.285
	Systolic Blood Pressure	114.8 (15.44)	114 (13.44)	0.7353	1.004	0.98	1.029
	Diastolic Blood Pressure	75.43 (11.45)	74.7 (9.54)	0.7191	1.006	0.973	1.04
	MAP	88.54 (11.75)	87.44 (9.08)	0.5538	1.01	0.976	1.045
	Oxygen	97.78 (1.16)	97.97 (0.64)	0.2757	0.817	0.568	1.175
General Appearance, n (%)	Well Nourished	259 (85.2)	41 (77.36)	0.1552	1.684	0.821	3.455
adj. p-val. 0.008	Alert	299 (98.36)	50 (94.34)	0.1065	0.297	0.068	1.297
	Somnolent	1 (0.33)	0 (0)	0.9911	<0.001	<0.001	>999.999
	Confused	1 (0.33)	0 (0)	0.9911	>999.999	<0.001	>999.999
	Ill Appearing	11 (3.62)	2 (3.77)	0.9259	0.929	0.199	4.34
	Catchetic	1 (0.33)	0 (0)	0.9911	>999.999	<0.001	>999.999
Abdomen, n (%)	+BS	302 (99.34)	51 (96.23)	0.0657	0.153	0.021	1.13
adj. p-val. 0.004	Soft	304 (100)	53 (100)	NA	NA	NA	NA
	Not tender	269 (88.49)	43 (81.13)	0.1077	0.524	0.238	1.152
	No masses	290 (95.39)	49 (92.45)	0.3056	0.542	0.168	1.748
	Tender	31 (10.2)	10 (18.87)	0.0511	0.451	0.202	1.004
	Epigastric	19 (6.25)	3 (5.66)	0.9418	1.048	0.296	3.71
	RUQ	11 (3.62)	1 (1.89)	0.5484	1.887	0.237	15.01
	RLQ	5 (1.64)	3 (5.66)	0.0781	0.266	0.061	1.161
	LUQ	7 (2.3)	2 (3.77)	0.4933	0.57	0.114	2.848
	LLQ	7 (2.3)	3 (5.66)	0.1922	0.396	0.098	1.593
	Hepatomegaly	1 (0.36)	0 (0)	0.1996	5.923	0.391	89.753
	Splenomegaly	4 (1.44)	1 (2.04)	0.7506	0.698	0.076	6.394
PCA Group-Survivors only, n (%)	MSK/GI	35 (11.51)	7 (16.67)	0.2322	0.623	0.31	1.252
adj. p-val. 0.0167	Asymptomatic	210 (68.75)	32 (60.38)	0.9015	0.835	0.306	2.276
	Symptomatic**	59 (19.41)	14 (26.42)
Cluster, n (%)	MSK	71 (23.36)	16 (30.19)	0.296	1.411	0.74	2.691
adj. p-val. 0.008	MSK/GI	66 (21.71)	17 (32.08)	0.0908	1.74	0.916	3.304
	Psych/Neuro	121 (39.8)	25 (47.17)	0.2585	1.408	0.778	2.551
	Cardiac/GI	123 (40.46)	25 (47.17)	0.2912	1.378	0.76	2.498
	Ophth/Auditory	108 (35.53)	25 (47.17)	0.0768	1.717	0.944	3.125
	Constitutional	156 (51.32)	37 (69.81)	0.0125	2.234	1.189	4.2
*multiple logistic regression unless otherwise indicated
**comparator
***Physical exam signs are italicized

## Sheet: Tab 3. Neutralization Capacity
Neutralization Capacity		Neutralizing (n=317)	Non-neutralizing (n=843)	p-value
Musculoskeletal, n (%)	Joint Pain	116 (37.06)	99 (11.80)	<.0001
adjusted p-value: 0.006	Muscle Pain	72 (23.38)	63 (7.60)	<.0001
	Itchy Skin	47 (14.92)	67 (7.99)	0.0007
	Peeling Skin	4 (1.27)	15 (1.79)	0.6987
	Joint Edema/Effusions	30 (9.43)	15 (1.78)	<.0001
	Joint Tenderness	68 (21.38)	45 (5.33)	<.0001
	Decreased Range of Motion	33 (10.38)	17 (2.01)	<.0001
	Joint tender to Palpation	47 (14.78)	29 (3.44)	<.0001
Neck, n (%)	Full range of motion	298 (93.71)	819 (97.04)	0.0167
adj. p-val. 0.025	Cervical LAD	7 (2.20)	7 (0.83)	0.119
Extremities, n (%)	Edema	12 (3.77)	16 (1.9)	0.1237
adj. p-val. 0.0125	Well Perfused	303 (95.28)	810 (95.97)	0.6084
	Reduced Distal Pulses	8 (2.56)	7 (0.83)	0.0734
	Lower Extremity Edema	65 (20.44)	199 (23.58)	0.1093
Skin, n (%)	Rash	18 (5.66)	31 (3.67)	0.0794
Strength, mean (SD)	UER	5 (0)	5 (0)	NA
adj. p-val. 0.0125	UEL	4.99 (0.11)	5 (0)	0.9825
	LER	5 (0)	5 (0)	NA
	LEL	4.98 (0.29)	5 (0)	NA
Neurologic, n (%)	Gait	9 (2.84)	5 (0.59)	0.0099
adj. p-val. 0.006	Muscle Tone	1 (0.32)	0 (0)	0.9814
	Romberg	1 (0.34)	1 (0.12)	0.4215
	Heel to Shin	5 (1.58)	0 (0)	0.9735
	Finger to Nose	0 (0)	1 (0.12)	0.9812
	Knee Pat	1 (0.32)	0 (0)	0.9822
	Heel Walk	10 (3.17)	6 (0.71)	0.0144
	Toe Walk	9 (2.88)	4 (0.48)	0.0105
Psych/Neuro Symptoms, n (%)	Numbness and Tingling	41 (13.06)	30 (3.58)	<.0001
adj. p-val. 0.006	Difficulty Walking	16 (5.08)	12 (1.43)	0.0031
	Anxiety	27 (8.60)	33 (3.93)	0.0028
	Depression	36 (11.43)	36 (4.29)	0.0003
	Abnormal Behavior	40 (12.66)	16 (1.91)	<.0001
	Hallucinations	36 (11.46)	18 (2.15)	<.0001
	Difficulty Sleeping	41 (12.97)	20 (2.38)	<.0001
	Difficulty Speaking	8 (2.56)	5 (0.6)	0.0151
Cardiac, n (%)	Shortness of Breath	12 (3.82)	9 (1.07)	0.0151
adj. p-val. 0.0025	Chest Pain	59 (18.85)	55 (6.57)	<.0001
	Heart Palpitations	50 (15.87)	38 (4.53)	<.0001
	Dizziness	48 (15.29)	37 (4.45)	<.0001
	Fainting	2 (0.64)	0 (0)	0.9746
	Cough	33 (10.61)	56 (6.75)	0.0624
	Clear	302 (94.97)	816 (96.68)	0.2148
	Wheezes	2 (0.63)	2 (0.24)	0.217
	Crackles	10 (3.14)	19 (2.25)	0.3494
	Rhonchi	2 (0.63)	4 (0.47)	0.8674
	Dullness to Percussion	0 (0)	0 (0)	NA
	+S1	318 (100)	841 (99.64)	0.9787
	+S2	317 (99.69)	839 (99.41)	0.5976
	Regular Rate	316 (99.37)	837 (99.17)	0.4913
	Regular Rhythm	315 (99.06)	826 (97.87)	0.0609
	Abnormal Rhythm	1 (0.31)	9 (1.07)	0.1756
	Tachycardia	0 (0)	0 (0)	NA
	Rub	0 (0)	0 (0)	NA
	Gallop	0 (0)	1 (0.12)	0.9817
	Murmur	1 (0.31)	1 (0.12)	0.5493
Constitutional Symptoms, n (%)	Fever	82 (25.95)	89 (10.61)	<.0001
adj. p-val. 0.01	Extreme Fatigue	34 (10.76)	32 (3.83)	0.0001
	Headache	117 (37.03)	197 (23.42)	<.0001
	Hiccups	3 (0.95)	5 (0.59)	0.3499
	Night Sweats	33 (10.44)	35 (4.17)	0.0005
Misc Symptoms, n (%)	Sore Throat	12 (3.79)	15 (1.79)	0.0896
adj. p-val. 0.0125	Weight loss	15 (4.76)	24 (2.86)	0.1521
	Hair Loss	9 (2.87)	8 (0.96)	0.0546
	Increased Urination	28 (8.86)	27 (3.21)	0.0006
Gastro-intestinal, n (%)	Loss of Appetite	48 (15.29)	41 (4.88)	<.0001
adj. p-val. 0.01	Nausea and Vomitting	10 (3.18)	14 (1.67)	0.1393
	Abdominal Pain	56 (17.83)	79 (9.44)	0.0002
	Diarrhea	9 (2.86)	15 (1.79)	0.1357
	Bloody Stool	4 (1.28)	3 (0.36)	0.1101
Auditory, n (%)	Hearing Loss	26 (8.33)	14 (1.7)	<.0001
adj. p-val. 0.0167	Ringing Ears	35 (11.15)	22 (2.67)	<.0001
	Fullness to Ears	26 (8.28)	16 (1.94)	<.0001
Ophthalmologic, n (%)	Dry Eyes	7 (2.24)	7 (0.85)	0.1409
adj. p-val. 0.004	Burning Eyes	30 (9.55)	12 (1.46)	<.0001
	Loss of Vision	9 (2.87)	7 (0.85)	0.0375
	Blurry Vision	41 (13.06)	24 (2.91)	<.0001
	Light Sensitivity	32 (10.19)	20 (2.42)	<.0001
	Itchy Eyes	72 (22.93)	53 (6.42)	<.0001
	Tearing Eyes	51 (16.24)	38 (4.62)	<.0001
	Painful Eyes	34 (10.83)	27 (3.28)	<.0001
	Foreign Body Sensation	28 (8.92)	13 (1.58)	<.0001
	Red Eyes	24 (7.64)	27 (3.28)	0.0044
	Floaters	16 (5.13)	12 (1.46)	0.0012
	Flashes	28 (9.00)	17 (2.07)	<.0001
Eyes, n (%)	EOMI	272 (85.53)	714 (84.6)	0.419
adj. p-val. 0.008	PERRLA	310 (97.48)	823 (97.51)	0.9925
	Icteric	3 (0.94)	3 (0.36)	0.1468
	Injected	0 (0)	0 (0)	NA
	Photophobia	0 (0)	0 (0)	NA
	Pallor	29 (9.12)	16 (1.9)	<.0001
Vital Signs, mean (SD)	Height	157.50 (9.56)	157.50 (10.04)	0.4174
adj. p-val. 0.005	Weight	62.18 (11.61)	58.60 (10.49)	0.0014
	BMI	25.25 (5.33)	23.79 (4.98)	0.0204
	Temperature oC	36.62 (0.59)	36.70 (0.59)	0.0882
	Heart Rate	80.75 (13.02)	81.21 (14.41)	0.3202
	Respiration Rate	20.46 (3.27)	19.79 (2.73)	0.0034
	Systolic Blood Pressure	114.30 (15.70)	115.70 (14.17)	0.0004
	Diastolic Blood Pressure	78.02 (45.81)	74.32 (11.42)	0.3569
	MAP	90.06 (31.83)	88.11 (11.31)	0.9494
	Oxygen	97.80 (1.09)	97.70 (1.57)	0.6142
General Appearance, n (%)	Well Nourished	263 (82.70)	696 (82.46)	0.9894
adj. p-val. 0.008	Alert	310 (97.48)	825 (97.75)	0.5974
	Somnolent	1 (0.31)	7 (0.83)	0.3623
	Confused	1 (0.31)	1 (0.12)	0.7503
	Ill Appearing	12 (3.77)	10 (1.18)	0.0164
	Catchetic	1 (0.31)	0 (0)	0.9828
Abdomen, n (%)	+BS	316 (99.37)	835 (98.93)	0.3905
adj. p-val. 0.004	Soft	318 (100)	839 (99.41)	0.9825
	Not tender	283 (88.99)	799 (94.67)	0.0024
	No masses	300 (94.34)	812 (96.21)	0.2277
	Tender	32 (10.06)	33 (3.91)	0.0003
	Epigastric	19 (5.97)	11 (1.30)	0.0003
	RUQ	12 (3.77)	4 (0.47)	0.0006
	RLQ	5 (1.57)	7 (0.83)	0.38
	LUQ	8 (2.52)	8 (0.95)	0.0411
	LLQ	7 (2.20)	3 (0.36)	0.0081
	Hepatomegaly	1 (0.34)	0 (0)	<.0001
	Splenomegaly	6 (2.05)	22 (2.87)	0.7201
PCA Group-Survivors only, n (%)	MSK/GI	32 (12.36)	10 (12.66)	0.1866
adj. p-val. 0.0167	Asymptomatic	168 (64.48)	59 (74.68)	0.4686
	Symptomatic**	59 (22.78)	10 (12.66)
Cluster, n (%)	MSK	72 (22.64)	47 (5.57)	<.0001
adj. p-val. 0.008	MSK/GI	68 (21.38)	59 (6.99)	<.0001
	Psych/Neuro	121 (38.05)	111 (13.15)	<.0001
	Cardiac/GI	129 (40.57)	204 (24.17)	<.0001
	Ophth/Auditory	117 (36.79)	88 (10.43)	<.0001
	Constitutional	167 (52.52)	263 (31.16)	<.0001
*multiple logistic regression unless otherwise indicated
**comparator
***Physical exam signs are italicized

## Sheet: Tab 4. IgG Status Contacts
CONTACTS ONLY		EBOV IgG+ (n=574)	EBOV IgG- (n=393)	p-value	OR	CI low	CI high
Musculoskeletal, n (%)	Joint Pain	40 (7.04)	44 (11.20)	0.027	0.599	0.38	0.943
adjusted p-value: 0.006	Muscle Pain	29 (5.15)	28 (7.24)	0.1879	0.694	0.403	1.195
	Itchy Skin	33 (5.79)	32 (8.16)	0.1456	0.687	0.415	1.139
	Peeling Skin	9 (1.58)	6 (1.53)	0.9727	1.018	0.359	2.889
	Joint Edema/Effusions	1 (0.17)	0 (0)	0.9792	>999.999	<0.001	>999.999
	Joint Tenderness	22 (3.83)	18 (4.58)	0.577	0.834	0.441	1.578
	Decreased Range of Motion	6 (1.05)	6 (1.53)	0.5414	0.7	0.223	2.196
	Joint tender to Palpation	11 (1.92)	15 (3.82)	0.0812	0.494	0.224	1.091
Neck, n (%)	Full range of motion	558 (97.21)	385 (97.96)	0.5568	1.298	0.544	3.094
adj. p-val. 0.025	Cervical LAD	5 (0.87)	2 (0.51)	0.5098	1.741	0.335	9.049
Extremities, n (%)	Edema	13 (2.26)	8 (2.04)	0.9635	1.021	0.411	2.536
adj. p-val. 0.0125	Well Perfused	551 (95.99)	371 (94.40)	0.2039	0.675	0.368	1.238
	Reduced Distal Pulses	35 (6.10)	38 (9.67)	0.0423	1.642	1.017	2.65
	Lower Extremity Edema	96 (16.72)	108 (27.48)	<.0001	1.883	1.378	2.573
Skin, n (%)	Rash	22 (3.83)	21 (5.34)	0.2503	0.698	0.378	1.289
Strength, mean (SD)	UER	5 (0)	5 (0)	NA	NA	NA	NA
adj. p-val. 0.0125	UEL	5 (0)	5 (0)	NA	NA	NA	NA
	LER	5 (0)	5 (0)	NA	NA	NA	NA
	LEL	4.99 (0.24)	4.99 (0.24)	0.4395	0.62	0.184	2.084
Neurologic, n (%)	Gait	3 (0.52)	3 (0.77)	0.66	0.697	0.14	3.478
adj. p-val. 0.006	Muscle Tone	1 (0.17)	0 (0)	0.9794	<0.001	<0.001	>999.999
	Romberg	1 (0.17)	1 (0.26)	0.7657	1.526	0.095	24.573
	Heel to Shin	0 (0)	1 (0.26)	0.9782	<0.001	<0.001	>999.999
	Finger to Nose	1 (0.17)	0 (0)	0.9793	>999.999	<0.001	>999.999
	Knee Pat	0 (0)	0 (0)	NA	NA	NA	NA
	Heel Walk	3 (0.52)	4 (1.02)	0.4051	0.527	0.116	2.383
	Toe Walk	2 (0.35)	3 (0.77)	0.4164	0.473	0.078	2.878
Psych/Neuro Symptoms, n (%)	Numbness and Tingling	13 (2.28)	11 (2.81)	0.639	0.822	0.362	1.866
adj. p-val. 0.006	Difficulty Walking	4 (0.70)	7 (1.79)	0.1394	0.393	0.114	1.356
	Anxiety	18 (3.16)	13 (3.32)	0.8935	0.952	0.46	1.967
	Depression	14 (2.46)	14 (3.57)	0.3256	0.685	0.322	1.457
	Abnormal Behavior	2 (0.35)	5 (1.29)	0.1287	0.279	0.054	1.449
	Hallucinations	10 (1.75)	6 (1.55)	0.821	1.125	0.405	3.129
	Difficulty Sleeping	6 (1.05)	9 (2.30)	0.1447	0.46	0.162	1.306
	Difficulty Speaking	3 (0.53)	1 (0.26)	0.5315	2.062	0.214	19.891
Cardiac, n (%)	Shortness of Breath	4 (0.70)	4 (1.02)	0.6117	0.697	0.173	2.809
adj. p-val. 0.0025	Chest Pain	15 (2.64)	34 (8.67)	<.0001	0.286	0.153	0.534
	Heart Palpitations	16 (2.81)	23 (5.87)	0.0237	0.467	0.242	0.903
	Dizziness	10 (1.78)	23 (5.88)	0.0014	0.292	0.137	0.62
	Fainting	0 (0)	0 (0)	NA	NA	NA	NA
	Cough	25 (4.45)	26 (6.68)	0.1348	0.65	0.369	1.143
	Clear	555 (96.69)	381 (96.95)	0.8269	1.086	0.52	2.265
	Wheezes	0 (0)	2 (0.51)	0.9798	<0.001	<0.001	>999.999
	Crackles	11 (1.92)	10 (2.54)	0.5026	0.743	0.312	1.77
	Rhonchi	4 (0.70)	1 (0.25)	0.3452	2.885	0.32	26.04
	Dullness to Percussion	0 (0)	0 (0)	NA	NA	NA	NA
	+S1	574 (100)	393 (100)	0.9758	0.973	0.162	5.852
	+S2	574 (100)	393 (100)	0.3729	1.981	0.44	8.91
	Regular Rate	570 (99.3)	389 (98.98)	0.6013	0.69	0.171	2.779
	Regular Rhythm	563 (98.08)	382 (97.20)	0.3948	1.448	0.617	3.396
	Abnormal Rhythm	7 (1.22)	5 (1.27)	0.9662	1.025	0.322	3.261
	Tachycardia	0 (0)	0 (0)	NA	NA	NA	NA
	Rub	0 (0)	0 (0)	NA	NA	NA	NA
	Gallop	1 (0.17)	0 (0)	NA	NA	NA	NA
	Murmur	1 (0.17)	1 (0.25)	0.8082	0.708	0.043	11.524
Constitutional Symptoms, n (%)	Fever	39 (6.83)	47 (12.02)	0.0067	0.539	0.345	0.843
adj. p-val. 0.01	Extreme Fatigue	12 (2.12)	12 (3.06)	0.3694	0.689	0.305	1.555
	Headache	107 (18.71)	89 (22.70)	0.1322	0.784	0.572	1.076
	Hiccups	2 (0.35)	2 (0.51)	0.691	0.671	0.094	4.792
	Night Sweats	14 (2.45)	18 (4.6)	0.0655	0.51	0.249	1.044
Misc Symptoms, n (%)	Sore Throat	6 (1.05)	10 (2.55)	0.0829	0.405	0.146	1.125
adj. p-val. 0.0125	Weight loss	11 (1.93)	11 (2.81)	0.3969	0.693	0.297	1.619
	Hair Loss	1 (0.18)	5 (1.28)	0.0708	0.138	0.016	1.183
	Increased Urination	16 (2.80)	16 (4.09)	0.2836	0.68	0.335	1.377
Gastro-intestinal, n (%)	Loss of Appetite	11 (1.93)	29 (7.42)	<.0001	0.247	0.122	0.502
adj. p-val. 0.01	Nausea and Vomitting	4 (0.70)	6 (1.54)	0.2182	0.45	0.126	1.605
	Abdominal Pain	38 (6.68)	47 (12.05)	0.0044	0.521	0.333	0.816
	Diarrhea	8 (1.41)	5 (1.28)	0.8648	1.103	0.358	3.398
	Bloody Stool	1 (0.18)	2 (0.51)	0.403	0.358	0.032	3.98
Auditory, n (%)	Hearing Loss	4 (0.72)	6 (1.57)	0.2208	0.452	0.127	1.612
adj. p-val. 0.0167	Ringing Ears	12 (2.15)	3 (0.79)	0.1108	2.833	0.788	10.187
	Fullness to Ears	6 (1.08)	6 (1.57)	0.4962	0.673	0.215	2.106
Ophthalmologic, n (%)	Dry Eyes	5 (0.90)	2 (0.53)	0.5211	1.714	0.33	8.892
adj. p-val. 0.004	Burning Eyes	4 (0.72)	5 (1.31)	0.3662	0.542	0.144	2.045
	Loss of Vision	2 (0.36)	2 (0.52)	0.6867	0.667	0.093	4.78
	Blurry Vision	13 (2.33)	6 (1.57)	0.428	1.492	0.555	4.009
	Light Sensitivity	12 (2.15)	5 (1.31)	0.348	1.656	0.578	4.745
	Itchy Eyes	17 (3.05)	29 (7.61)	0.0021	0.381	0.206	0.705
	Tearing Eyes	15 (2.69)	21 (5.53)	0.03	0.471	0.239	0.93
	Painful Eyes	9 (1.62)	10 (2.62)	0.2835	0.606	0.243	1.513
	Foreign Body Sensation	6 (1.08)	5 (1.31)	0.7554	0.827	0.25	2.738
	Red Eyes	11 (1.97)	15 (3.94)	0.073	0.484	0.219	1.07
	Floaters	4 (0.72)	2 (0.53)	0.7234	1.36	0.248	7.474
	Flashes	6 (1.08)	7 (1.84)	0.3392	0.583	0.193	1.762
Eyes, n (%)	EOMI	457 (79.62)	355 (90.33)	<.0001	2.425	1.638	3.59
adj. p-val. 0.008	PERRLA	559 (97.39)	385 (97.96)	0.5435	1.31	0.549	3.126
	Icteric	3 (0.52)	1 (0.25)	0.5573	1.974	0.204	19.123
	Injected	0 (0)	0 (0)	NA	NA	NA	NA
	Photophobia	0 (0)	0 (0)	NA	NA	NA	NA
	Pallor	5 (0.87)	7 (1.78)	0.2199	0.485	0.152	1.542
Vital Signs, mean (SD)	Height	157.20 (9.46)	157.20 (9.46)	0.6061	0.995	0.978	1.013
adj. p-val. 0.005	Weight	58.87 (9.78)	58.87 (9.78)	0.5592	0.995	0.98	1.011
	BMI	23.71 (4.79)	23.72 (4.79)	0.6461	0.992	0.958	1.027
	Temperature oC	36.79 (0.54)	36.79 (0.54)	<.0001	1.722	1.36	2.18
	Heart Rate	81.30 (14.79)	81.30 (14.79)	0.8022	0.999	0.987	1.01
	Respiration Rate	19.52(2.58)	19.52 (2.58)	0.0015	1.101	1.038	1.169
	Systolic Blood Pressure	114.80 (13.91)	114.80 (13.91)	0.0357	0.987	0.974	0.999
	Diastolic Blood Pressure	75.27 (37.33)	75.27 (37.33)	0.9992	1	0.995	1.005
	MAP	88.44 (26.21)	88.44 (26.21)	0.6801	0.998	0.991	1.006
	Oxygen	97.75 (1.21)	97.75 (1.21)	0.357	1.045	0.952	1.146
General Appearance, n (%)	Well Nourished	452 (78.75)	327 (83.21)	0.085	0.747	0.536	1.041
adj. p-val. 0.008	Alert	561 (97.74)	384 (97.71)	0.96	0.978	0.414	2.314
	Somnolent	4 (0.70)	3 (0.76)	0.8898	1.112	0.246	5.022
	Confused	1 (0.17)	0 (0)	0.9792	>999.999	<0.001	>999.999
	Ill Appearing	5 (0.87)	9 (2.29)	0.0853	0.38	0.126	1.144
	Catchetic	0 (0)	0 (0)	NA	NA	NA	NA
Abdomen, n (%)	+BS	567 (98.78)	390 (99.24)	0.4845	1.624	0.417	6.323
adj. p-val. 0.004	Soft	569 (99.13)	389 (98.98)	0.8324	1.154	0.307	4.329
	Not tender	551 (95.99)	364 (92.62)	0.027	0.529	0.301	0.93
	No masses	553 (96.34)	376 (95.67)	0.6092	0.843	0.439	1.62
	Tender	19 (3.31)	18 (4.58)	0.3337	0.722	0.374	1.396
	Epigastric	3 (0.52)	9 (2.29)	0.0266	0.225	0.06	0.841
	RUQ	4 (0.70)	1 (0.25)	0.3472	2.871	0.318	25.885
	RLQ	5 (0.87)	1 (0.25)	0.2469	3.568	0.414	30.726
	LUQ	5 (0.87)	5 (1.27)	0.5505	0.684	0.197	2.38
	LLQ	0 (0)	1 (0.25)	0.9782	<0.001	<0.001	>999.999
	Hepatomegaly	2 (0.38)	4 (1.16)	0.193	0.322	0.059	1.772
	Splenomegaly	17 (3.19)	10 (2.87)	0.7937	1.112	0.501	2.466
Cluster, n (%)	MSK	24 (4.18)	19 (4.83)	0.6412	1.158	0.625	2.147
adj. p-val. 0.008	MSK/GI	30 (5.23)	32 (8.14)	0.0766	1.595	0.951	2.676
	Psych/Neuro	45 (7.84)	57 (14.50)	0.0012	2.008	1.318	3.057
	Cardiac/GI	100 (17.42)	118 (30.03)	<.0001	2.032	1.497	2.758
	Ophth/Auditory	38 (6.62)	46 (11.70)	0.0076	1.864	1.18	2.944
	Constitutional	135 (23.52)	127 (32.32)	0.0026	1.554	1.166	2.07
*multiple logistic regression unless otherwise indicated
**comparator
***Physical exam signs are italicized
